# Supplementary material for: [Bis(diphenyl­phosphan­yl)dimethyl­silane-κ2 P,P′]tetra­carbonyl­chromium(0)
Source: Acta Crystallogr Sect E Struct Rep Online. 2010 Oct 31;66(Pt 11):m1494. doi: 10.1107/S1600536810043679 (PMC3009008; doi:10.1107/S1600536810043679)
Supplement: Supplementary file 1 [file e-66-m1494-sup1.cif]

##############################################################################
###                                                                        ###
###        Electronic paper (Acta Crystallographica Section E)             ###
###                                                                        ###
##############################################################################
#                                                                            #
# This CIF contains the data in a paper accepted for publication in Acta     #
# Crystallographica Section E. It conforms to the requirements of Notes      #
# for Authors for Section E, and has been peer reviewed under the auspices   #
# of the IUCr Commission on Journals.                                        #
#                                                                            #
# Full details of the Crystallographic Information File format               #
# are given in the paper "The Crystallographic Information File (CIF):       #
# a New Standard Archive File for Crystallography" by S. R. Hall, F. H.      #
# Allen and I. D. Brown [Acta Cryst. (1991), A47, 655-685].                  #
#                                                                            #
# The current version of the core CIF dictionary is obtainable from          #
# ftp://ftp.iucr.org/pub/cif_core.dic. The current version number is 2.4.    #
#                                                                            #
# Software is freely available for graphical display of the structure(s) in  #
# this CIF.  For information consult the CIF home page http://www.iucr.org/  #
# cif/home.html                                                              #
#                                                                            #
# This file may be used for bona fide research purposes within the           #
# scientific community so long as proper attribution is given to the journal # 
# article from which it was obtained.                                        #
#                                                                            #
##############################################################################
                                             
data_I
_audit_creation_method     SHELXL97
_chemical_name_systematic
;
[Bis(diphenylphosphanyl)dimethylsilane-
\k^2^<i>P</i>,<i>P</i>']tetracarbonylchromium
;
_chemical_name_common     ?
_chemical_formula_moiety     'C30 H26 Cr O4 P2 Si'
_chemical_formula_sum     'C30 H26 Cr O4 P2 Si'
_chemical_formula_iupac     '[Cr (C26 H26 P2 Si) (C O)4]'
_chemical_formula_weight     592.54
_chemical_melting_point     ?
_symmetry_cell_setting     monoclinic
_symmetry_space_group_name_H-M     'P 21/c'
_symmetry_space_group_name_Hall     '-P 2ybc'
loop_
    _symmetry_equiv_pos_as_xyz
    'x, y, z'
    '-x, y+1/2, -z+1/2'
    '-x, -y, -z'
    'x, -y-1/2, z-1/2'
_cell_length_a     13.7832(4)
_cell_length_b     11.9204(2)
_cell_length_c     18.1329(5)
_cell_angle_alpha     90.00
_cell_angle_beta     102.073(2)
_cell_angle_gamma     90.00
_cell_volume     2913.36(13)
_cell_formula_units_Z     4
_cell_measurement_reflns_used     13232
_cell_measurement_theta_min     1.99
_cell_measurement_theta_max     29.62
_cell_measurement_temperature     200(2)
_exptl_crystal_description     prism
_exptl_crystal_colour     yellow
_exptl_crystal_size_max     0.45
_exptl_crystal_size_mid     0.40
_exptl_crystal_size_min     0.38
_exptl_crystal_density_diffrn     1.351
_exptl_crystal_density_meas     ?
_exptl_crystal_density_method     'not measured'
_exptl_crystal_F_000     1224
_exptl_absorpt_coefficient_mu     0.577
_exptl_absorpt_correction_type     numerical
_exptl_absorpt_process_details     '(X-SHAPE and X-RED32; Stoe & Cie, 2005)'
_exptl_absorpt_correction_T_min     0.7733
_exptl_absorpt_correction_T_max     0.8671
_exptl_special_details
;
;
_diffrn_ambient_temperature     200(2)
_diffrn_radiation_type     MoK\a
_diffrn_radiation_wavelength     0.71073
_diffrn_radiation_source     'fine-focus sealed tube'
_diffrn_radiation_monochromator     graphite
_diffrn_measurement_device_type     'Stoe IPDS II'
_diffrn_measurement_method     \w
_diffrn_detector_area_resol_mean     ?
_diffrn_reflns_number     47168
_diffrn_reflns_av_R_equivalents     0.0318
_diffrn_reflns_av_sigmaI/netI     0.0248
_diffrn_reflns_theta_min     2.06
_diffrn_reflns_theta_max     27.50
_diffrn_reflns_theta_full     27.50
_diffrn_measured_fraction_theta_max     1.000
_diffrn_measured_fraction_theta_full     1.000
_diffrn_reflns_limit_h_min     -17
_diffrn_reflns_limit_h_max     17
_diffrn_reflns_limit_k_min     -15
_diffrn_reflns_limit_k_max     15
_diffrn_reflns_limit_l_min     -23
_diffrn_reflns_limit_l_max     23
_diffrn_standards_number     ?
_diffrn_standards_interval_count     ?
_diffrn_standards_interval_time     ?
_diffrn_standards_decay_%     ?
_refine_special_details
;
Refinement of <i>F</i>^2^ against ALL reflections. The weighted <i>R</i>-factor
<i>wR</i> and goodness of fit <i>S</i> are based on <i>F</i>^2^, conventional
<i>R</i>-factors <i>R</i> are based on <i>F</i>, with <i>F</i> set to zero for
negative <i>F</i>^2^. The threshold expression of <i>F</i>^2^ >
\s(<i>F</i>^2^) is used only for calculating <i>R</i>-factors(gt) <i>etc</i>.
and is not relevant to the choice of reflections for refinement.
<i>R</i>-factors based on <i>F</i>^2^ are statistically about twice as large
as those based on <i>F</i>, and <i>R</i>-factors based on ALL data will be
even larger.
;
_reflns_number_total     6688
_reflns_number_gt     5370
_reflns_threshold_expression     I>2\s(I)
_refine_ls_structure_factor_coef     Fsqd
_refine_ls_matrix_type     full
_refine_ls_R_factor_all     0.0370
_refine_ls_R_factor_gt     0.0259
_refine_ls_wR_factor_gt     0.0630
_refine_ls_wR_factor_ref     0.0653
_refine_ls_goodness_of_fit_ref     0.929
_refine_ls_restrained_S_all     0.931
_refine_ls_number_reflns     6688
_refine_ls_number_parameters     345
_refine_ls_number_restraints     6
_refine_ls_hydrogen_treatment     constr
_refine_ls_weighting_scheme     calc
_refine_ls_weighting_details
               'calc w = 1/[\s^2^(Fo^2^)+(0.0437P)^2^] where P=(Fo^2^+2Fc^2^)/3'
_atom_sites_solution_hydrogens     geom
_atom_sites_solution_primary     direct
_atom_sites_solution_secondary     difmap
_refine_ls_shift/su_max     0.001
_refine_ls_shift/su_mean     0.000
_refine_diff_density_max     0.315
_refine_diff_density_min     -0.330
_refine_ls_extinction_method     none
_refine_ls_extinction_coef     ?
loop_
    _atom_type_symbol
    _atom_type_description
    _atom_type_scat_dispersion_real
    _atom_type_scat_dispersion_imag
    _atom_type_scat_source
    'C' 'C' 0.0033 0.0016
                         'International Tables Vol C Tables 4.2.6.8 and 6.1.1.4'
    'H' 'H' 0.0000 0.0000
                         'International Tables Vol C Tables 4.2.6.8 and 6.1.1.4'
    'O' 'O' 0.0106 0.0060
                         'International Tables Vol C Tables 4.2.6.8 and 6.1.1.4'
    'P' 'P' 0.1023 0.0942
                         'International Tables Vol C Tables 4.2.6.8 and 6.1.1.4'
    'Si' 'Si' 0.0817 0.0704
                         'International Tables Vol C Tables 4.2.6.8 and 6.1.1.4'
    'Cr' 'Cr' 0.3209 0.6236
                         'International Tables Vol C Tables 4.2.6.8 and 6.1.1.4'
_computing_data_collection     'X-AREA (Stoe & Cie, 2005)'
_computing_cell_refinement     'X-AREA (Stoe & Cie, 2005)'
_computing_data_reduction     'X-AREA (Stoe & Cie, 2005)'
_computing_structure_solution     'SHELXS97 (Sheldrick, 2008)'
_computing_structure_refinement     'SHELXL97 (Sheldrick, 2008)'
_computing_molecular_graphics     'XP in SHELXTL (Sheldrick, 2008)'
_computing_publication_material     'SHELXL97 (Sheldrick, 2008)'
loop_
    _atom_site_type_symbol
    _atom_site_label
    _atom_site_fract_x
    _atom_site_fract_y
    _atom_site_fract_z
    _atom_site_U_iso_or_equiv
    _atom_site_adp_type
    _atom_site_calc_flag
    _atom_site_refinement_flags
    _atom_site_occupancy
    _atom_site_disorder_assembly
    _atom_site_disorder_group
    C C1 0.25499(13) 0.34671(15) 0.23882(9) 0.0452(4) Uani d . 1 . .
    H H1A 0.2964 0.3105 0.2079 0.068 Uiso calc R 1 . .
    H H1B 0.2941 0.4035 0.2711 0.068 Uiso calc R 1 . .
    H H1C 0.1979 0.3826 0.2060 0.068 Uiso calc R 1 . .
    C C2 0.13677(12) 0.12988(15) 0.23902(10) 0.0445(4) Uani d . 1 . .
    H H2A 0.0795 0.1647 0.2057 0.067 Uiso calc R 1 . .
    H H2B 0.1136 0.0746 0.2714 0.067 Uiso calc R 1 . .
    H H2C 0.1782 0.0926 0.2086 0.067 Uiso calc R 1 . .
    C C3 0.37225(9) 0.03094(13) 0.35878(8) 0.0312(3) Uani d . 1 . .
    C C4 0.38402(12) -0.06394(13) 0.40336(10) 0.0411(4) Uani d D 1 . .
    H H4 0.3647 -0.0619 0.4507 0.049 Uiso calc R 1 . .
    C C5 0.42314(14) -0.16177(14) 0.38092(10) 0.0525(4) Uani d D 1 . .
    H H5 0.4309 -0.2259 0.4127 0.063 Uiso calc R 1 . .
    C C6 0.45082(13) -0.16610(15) 0.31233(9) 0.0535(5) Uani d D 1 . .
    H H6 0.4776 -0.2332 0.2965 0.064 Uiso calc R 1 . .
    C C7 0.43945(13) -0.07262(14) 0.26685(10) 0.0553(5) Uani d D 1 . .
    H H7 0.4588 -0.0753 0.2196 0.066 Uiso calc R 1 . .
    C C8 0.40018(12) 0.02518(15) 0.28928(9) 0.0442(4) Uani d D 1 . .
    H H8 0.3922 0.0889 0.2571 0.053 Uiso calc R 1 . .
    C C9 0.43399(9) 0.25333(12) 0.40684(7) 0.0277(3) Uani d . 1 . .
    C C10 0.52916(10) 0.20972(14) 0.41518(9) 0.0378(3) Uani d . 1 . .
    H H10 0.5384 0.1311 0.4113 0.045 Uiso calc R 1 . .
    C C11 0.61087(11) 0.28078(16) 0.42918(10) 0.0455(4) Uani d . 1 . .
    H H11 0.6758 0.2503 0.4358 0.055 Uiso calc R 1 . .
    C C12 0.59842(12) 0.39468(16) 0.43350(9) 0.0438(4) Uani d . 1 . .
    H H12 0.6546 0.4428 0.4432 0.053 Uiso calc R 1 . .
    C C13 0.50415(12) 0.43899(14) 0.42375(9) 0.0386(3) Uani d . 1 . .
    H H13 0.4952 0.5179 0.4251 0.046 Uiso calc R 1 . .
    C C14 0.42244(10) 0.36853(13) 0.41193(8) 0.0330(3) Uani d . 1 . .
    H H14 0.3579 0.3994 0.4073 0.040 Uiso calc R 1 . .
    C C15 0.13366(9) 0.43218(12) 0.41500(8) 0.0302(3) Uani d . 1 . .
    C C16 0.14302(13) 0.51650(14) 0.36418(10) 0.0456(4) Uani d . 1 . .
    H H16 0.1494 0.4976 0.3145 0.055 Uiso calc R 1 . .
    C C17 0.14317(15) 0.62837(15) 0.38556(12) 0.0561(5) Uani d . 1 . .
    H H17 0.1496 0.6854 0.3503 0.067 Uiso calc R 1 . .
    C C18 0.13416(12) 0.65736(14) 0.45713(12) 0.0493(4) Uani d . 1 . .
    H H18 0.1344 0.7341 0.4714 0.059 Uiso calc R 1 . .
    C C19 0.12477(12) 0.57488(15) 0.50772(10) 0.0446(4) Uani d . 1 . .
    H H19 0.1183 0.5946 0.5572 0.053 Uiso calc R 1 . .
    C C20 0.12470(10) 0.46281(13) 0.48722(9) 0.0355(3) Uani d . 1 . .
    H H20 0.1185 0.4064 0.5229 0.043 Uiso calc R 1 . .
    C C21 -0.00463(9) 0.25993(12) 0.35370(8) 0.0291(3) Uani d . 1 . .
    C C22 -0.06017(11) 0.33304(14) 0.30152(9) 0.0394(3) Uani d . 1 . .
    H H22 -0.0289 0.3955 0.2837 0.047 Uiso calc R 1 . .
    C C23 -0.16100(12) 0.31502(16) 0.27540(10) 0.0466(4) Uani d . 1 . .
    H H23 -0.1985 0.3656 0.2401 0.056 Uiso calc R 1 . .
    C C24 -0.20685(11) 0.22462(16) 0.30030(10) 0.0466(4) Uani d . 1 . .
    H H24 -0.2760 0.2130 0.2825 0.056 Uiso calc R 1 . .
    C C25 -0.15301(11) 0.15113(16) 0.35085(11) 0.0479(4) Uani d . 1 . .
    H H25 -0.1847 0.0880 0.3675 0.058 Uiso calc R 1 . .
    C C26 -0.05175(11) 0.16869(14) 0.37797(9) 0.0392(3) Uani d . 1 . .
    H H26 -0.0149 0.1177 0.4133 0.047 Uiso calc R 1 . .
    C C27 0.29769(10) 0.06277(12) 0.55229(8) 0.0303(3) Uani d . 1 . .
    C C28 0.16332(10) 0.02616(13) 0.43194(9) 0.0353(3) Uani d . 1 . .
    C C29 0.12597(10) 0.16240(13) 0.54054(8) 0.0340(3) Uani d . 1 . .
    C C30 0.29387(10) 0.27186(13) 0.53968(8) 0.0318(3) Uani d . 1 . .
    Cr Cr1 0.221253(14) 0.156127(18) 0.482132(12) 0.02433(6) Uani d . 1 . .
    O O1 0.34093(8) 0.00645(10) 0.59947(6) 0.0440(3) Uani d . 1 . .
    O O2 0.13246(10) -0.05665(11) 0.40470(8) 0.0575(3) Uani d . 1 . .
    O O3 0.06848(9) 0.16388(12) 0.57808(7) 0.0554(3) Uani d . 1 . .
    O O4 0.34046(9) 0.33533(10) 0.57916(7) 0.0500(3) Uani d . 1 . .
    P P1 0.32570(2) 0.16071(3) 0.392418(19) 0.02575(8) Uani d . 1 . .
    P P2 0.12811(2) 0.28288(3) 0.39145(2) 0.02589(8) Uani d . 1 . .
    Si Si1 0.21062(3) 0.23959(3) 0.29856(2) 0.02921(9) Uani d . 1 . .
loop_
    _atom_site_aniso_label
    _atom_site_aniso_U_11
    _atom_site_aniso_U_22
    _atom_site_aniso_U_33
    _atom_site_aniso_U_12
    _atom_site_aniso_U_13
    _atom_site_aniso_U_23
    C1 0.0530(9) 0.0510(10) 0.0323(8) -0.0054(8) 0.0102(7) 0.0108(7)
    C2 0.0419(8) 0.0442(10) 0.0423(9) -0.0046(7) -0.0029(7) -0.0077(7)
    C3 0.0247(6) 0.0372(8) 0.0317(7) -0.0008(5) 0.0059(5) -0.0067(6)
    C4 0.0453(8) 0.0373(9) 0.0439(9) 0.0068(7) 0.0163(7) -0.0026(7)
    C5 0.0559(10) 0.0401(10) 0.0636(12) 0.0125(8) 0.0175(9) -0.0059(9)
    C6 0.0445(9) 0.0551(12) 0.0605(11) 0.0092(8) 0.0098(8) -0.0249(9)
    C7 0.0479(9) 0.0807(14) 0.0400(9) 0.0054(9) 0.0151(7) -0.0227(10)
    C8 0.0421(8) 0.0581(11) 0.0341(8) 0.0032(7) 0.0118(6) -0.0048(8)
    C9 0.0248(6) 0.0349(8) 0.0238(6) -0.0035(5) 0.0063(5) -0.0002(5)
    C10 0.0285(7) 0.0390(9) 0.0449(9) 0.0006(6) 0.0058(6) 0.0002(7)
    C11 0.0256(7) 0.0560(11) 0.0543(10) -0.0031(7) 0.0069(7) -0.0009(8)
    C12 0.0358(8) 0.0536(11) 0.0423(9) -0.0163(7) 0.0091(6) -0.0058(8)
    C13 0.0454(8) 0.0366(9) 0.0355(8) -0.0089(6) 0.0121(6) -0.0067(6)
    C14 0.0309(7) 0.0380(8) 0.0313(7) -0.0009(6) 0.0089(5) -0.0038(6)
    C15 0.0233(6) 0.0259(7) 0.0396(8) 0.0006(5) 0.0024(5) 0.0016(6)
    C16 0.0587(10) 0.0330(9) 0.0449(9) -0.0010(7) 0.0102(8) 0.0067(7)
    C17 0.0694(12) 0.0301(9) 0.0673(13) -0.0016(8) 0.0110(10) 0.0113(8)
    C18 0.0420(9) 0.0285(8) 0.0741(13) 0.0022(7) 0.0047(8) -0.0062(8)
    C19 0.0377(8) 0.0407(9) 0.0547(10) 0.0033(7) 0.0084(7) -0.0117(8)
    C20 0.0326(7) 0.0326(8) 0.0420(8) 0.0011(6) 0.0090(6) -0.0003(6)
    C21 0.0233(6) 0.0309(7) 0.0327(7) 0.0015(5) 0.0050(5) -0.0012(6)
    C22 0.0331(7) 0.0380(9) 0.0441(9) 0.0013(6) 0.0012(6) 0.0060(7)
    C23 0.0339(8) 0.0514(11) 0.0486(10) 0.0068(7) -0.0049(7) 0.0029(8)
    C24 0.0256(7) 0.0601(11) 0.0510(9) -0.0017(7) 0.0015(6) -0.0074(8)
    C25 0.0309(7) 0.0517(11) 0.0605(11) -0.0099(7) 0.0080(7) 0.0045(9)
    C26 0.0295(7) 0.0384(9) 0.0481(9) -0.0022(6) 0.0044(6) 0.0072(7)
    C27 0.0280(6) 0.0306(7) 0.0345(7) 0.0031(5) 0.0119(5) 0.0025(6)
    C28 0.0300(7) 0.0318(8) 0.0452(8) -0.0014(6) 0.0104(6) 0.0039(7)
    C29 0.0270(6) 0.0393(8) 0.0356(7) 0.0043(6) 0.0064(6) 0.0072(6)
    C30 0.0320(7) 0.0318(8) 0.0325(7) 0.0022(6) 0.0085(6) 0.0040(6)
    Cr1 0.02209(10) 0.02451(11) 0.02716(11) 0.00111(8) 0.00691(7) 0.00371(9)
    O1 0.0445(6) 0.0457(7) 0.0418(6) 0.0156(5) 0.0093(5) 0.0138(5)
    O2 0.0552(7) 0.0373(7) 0.0805(9) -0.0142(6) 0.0154(7) -0.0111(6)
    O3 0.0383(6) 0.0841(10) 0.0499(7) 0.0068(6) 0.0230(5) 0.0083(7)
    O4 0.0540(7) 0.0442(7) 0.0476(7) -0.0103(6) 0.0007(5) -0.0063(6)
    P1 0.02266(15) 0.02917(18) 0.02576(16) -0.00015(13) 0.00579(12) 0.00080(14)
    P2 0.02295(15) 0.02462(18) 0.02950(17) 0.00002(12) 0.00413(12) 0.00330(14)
    Si1 0.02813(18) 0.0322(2) 0.02609(18) -0.00233(15) 0.00286(14) 0.00240(15)
_geom_special_details
;
All e.s.d.'s (except the e.s.d. in the dihedral angle between two l.s. planes)
are estimated using the full covariance matrix. The cell e.s.d.'s are taken
into account individually in the estimation of e.s.d.'s in distances, angles
and torsion angles; correlations between e.s.d.'s in cell parameters are only
used when they are defined by crystal symmetry. An approximate (isotropic)
treatment of cell e.s.d.'s is used for estimating e.s.d.'s involving l.s.
planes.
;
loop_
    _geom_bond_atom_site_label_1
    _geom_bond_atom_site_label_2
    _geom_bond_site_symmetry_2
    _geom_bond_distance
    _geom_bond_publ_flag
    C1 Si1 . 1.8588(16) ?
    C1 H1A . 0.9800 ?
    C1 H1B . 0.9800 ?
    C1 H1C . 0.9800 ?
    C2 Si1 . 1.8580(16) ?
    C2 H2A . 0.9800 ?
    C2 H2B . 0.9800 ?
    C2 H2C . 0.9800 ?
    C3 C4 . 1.380(2) ?
    C3 C8 . 1.394(2) ?
    C3 P1 . 1.8277(15) ?
    C4 C5 . 1.3813(14) ?
    C4 H4 . 0.9500 ?
    C5 C6 . 1.3760(15) ?
    C5 H5 . 0.9500 ?
    C6 C7 . 1.3756(15) ?
    C6 H6 . 0.9500 ?
    C7 C8 . 1.3818(15) ?
    C7 H7 . 0.9500 ?
    C8 H8 . 0.9500 ?
    C9 C14 . 1.388(2) ?
    C9 C10 . 1.3896(19) ?
    C9 P1 . 1.8308(13) ?
    C10 C11 . 1.389(2) ?
    C10 H10 . 0.9500 ?
    C11 C12 . 1.373(3) ?
    C11 H11 . 0.9500 ?
    C12 C13 . 1.379(2) ?
    C12 H12 . 0.9500 ?
    C13 C14 . 1.385(2) ?
    C13 H13 . 0.9500 ?
    C14 H14 . 0.9500 ?
    C15 C16 . 1.388(2) ?
    C15 C20 . 1.390(2) ?
    C15 P2 . 1.8281(15) ?
    C16 C17 . 1.389(3) ?
    C16 H16 . 0.9500 ?
    C17 C18 . 1.373(3) ?
    C17 H17 . 0.9500 ?
    C18 C19 . 1.369(3) ?
    C18 H18 . 0.9500 ?
    C19 C20 . 1.387(2) ?
    C19 H19 . 0.9500 ?
    C20 H20 . 0.9500 ?
    C21 C26 . 1.385(2) ?
    C21 C22 . 1.392(2) ?
    C21 P2 . 1.8350(13) ?
    C22 C23 . 1.388(2) ?
    C22 H22 . 0.9500 ?
    C23 C24 . 1.373(3) ?
    C23 H23 . 0.9500 ?
    C24 C25 . 1.369(3) ?
    C24 H24 . 0.9500 ?
    C25 C26 . 1.395(2) ?
    C25 H25 . 0.9500 ?
    C26 H26 . 0.9500 ?
    C27 O1 . 1.1509(17) ?
    C27 Cr1 . 1.8455(14) ?
    C28 O2 . 1.1452(19) ?
    C28 Cr1 . 1.8874(16) ?
    C29 O3 . 1.1477(18) ?
    C29 Cr1 . 1.8530(14) ?
    C30 O4 . 1.1424(18) ?
    C30 Cr1 . 1.8860(15) ?
    Cr1 P1 . 2.3877(4) ?
    Cr1 P2 . 2.3983(4) ?
    P1 Si1 . 2.2731(5) ?
    P2 Si1 . 2.2798(5) ?
loop_
    _geom_angle_atom_site_label_1
    _geom_angle_atom_site_label_2
    _geom_angle_atom_site_label_3
    _geom_angle_site_symmetry_1
    _geom_angle_site_symmetry_3
    _geom_angle
    _geom_angle_publ_flag
    Si1 C1 H1A . . 109.5 ?
    Si1 C1 H1B . . 109.5 ?
    H1A C1 H1B . . 109.5 ?
    Si1 C1 H1C . . 109.5 ?
    H1A C1 H1C . . 109.5 ?
    H1B C1 H1C . . 109.5 ?
    Si1 C2 H2A . . 109.5 ?
    Si1 C2 H2B . . 109.5 ?
    H2A C2 H2B . . 109.5 ?
    Si1 C2 H2C . . 109.5 ?
    H2A C2 H2C . . 109.5 ?
    H2B C2 H2C . . 109.5 ?
    C4 C3 C8 . . 117.93(14) ?
    C4 C3 P1 . . 120.31(11) ?
    C8 C3 P1 . . 121.72(12) ?
    C3 C4 C5 . . 121.64(15) ?
    C3 C4 H4 . . 119.2 ?
    C5 C4 H4 . . 119.2 ?
    C6 C5 C4 . . 119.81(17) ?
    C6 C5 H5 . . 120.1 ?
    C4 C5 H5 . . 120.1 ?
    C7 C6 C5 . . 119.55(16) ?
    C7 C6 H6 . . 120.2 ?
    C5 C6 H6 . . 120.2 ?
    C6 C7 C8 . . 120.63(16) ?
    C6 C7 H7 . . 119.7 ?
    C8 C7 H7 . . 119.7 ?
    C7 C8 C3 . . 120.44(16) ?
    C7 C8 H8 . . 119.8 ?
    C3 C8 H8 . . 119.8 ?
    C14 C9 C10 . . 118.80(13) ?
    C14 C9 P1 . . 120.32(10) ?
    C10 C9 P1 . . 120.85(11) ?
    C11 C10 C9 . . 120.16(15) ?
    C11 C10 H10 . . 119.9 ?
    C9 C10 H10 . . 119.9 ?
    C12 C11 C10 . . 120.47(15) ?
    C12 C11 H11 . . 119.8 ?
    C10 C11 H11 . . 119.8 ?
    C11 C12 C13 . . 119.81(14) ?
    C11 C12 H12 . . 120.1 ?
    C13 C12 H12 . . 120.1 ?
    C12 C13 C14 . . 120.08(15) ?
    C12 C13 H13 . . 120.0 ?
    C14 C13 H13 . . 120.0 ?
    C13 C14 C9 . . 120.63(14) ?
    C13 C14 H14 . . 119.7 ?
    C9 C14 H14 . . 119.7 ?
    C16 C15 C20 . . 118.32(14) ?
    C16 C15 P2 . . 123.72(12) ?
    C20 C15 P2 . . 117.92(11) ?
    C15 C16 C17 . . 120.34(17) ?
    C15 C16 H16 . . 119.8 ?
    C17 C16 H16 . . 119.8 ?
    C18 C17 C16 . . 120.68(17) ?
    C18 C17 H17 . . 119.7 ?
    C16 C17 H17 . . 119.7 ?
    C19 C18 C17 . . 119.50(16) ?
    C19 C18 H18 . . 120.3 ?
    C17 C18 H18 . . 120.3 ?
    C18 C19 C20 . . 120.47(17) ?
    C18 C19 H19 . . 119.8 ?
    C20 C19 H19 . . 119.8 ?
    C19 C20 C15 . . 120.70(15) ?
    C19 C20 H20 . . 119.7 ?
    C15 C20 H20 . . 119.7 ?
    C26 C21 C22 . . 118.69(13) ?
    C26 C21 P2 . . 119.72(11) ?
    C22 C21 P2 . . 121.59(11) ?
    C23 C22 C21 . . 120.26(15) ?
    C23 C22 H22 . . 119.9 ?
    C21 C22 H22 . . 119.9 ?
    C24 C23 C22 . . 120.42(15) ?
    C24 C23 H23 . . 119.8 ?
    C22 C23 H23 . . 119.8 ?
    C25 C24 C23 . . 120.02(14) ?
    C25 C24 H24 . . 120.0 ?
    C23 C24 H24 . . 120.0 ?
    C24 C25 C26 . . 120.15(16) ?
    C24 C25 H25 . . 119.9 ?
    C26 C25 H25 . . 119.9 ?
    C21 C26 C25 . . 120.45(15) ?
    C21 C26 H26 . . 119.8 ?
    C25 C26 H26 . . 119.8 ?
    O1 C27 Cr1 . . 175.10(12) ?
    O2 C28 Cr1 . . 175.62(14) ?
    O3 C29 Cr1 . . 177.97(14) ?
    O4 C30 Cr1 . . 174.21(13) ?
    C27 Cr1 C29 . . 90.06(6) ?
    C27 Cr1 C30 . . 84.22(6) ?
    C29 Cr1 C30 . . 90.67(6) ?
    C27 Cr1 C28 . . 87.73(7) ?
    C29 Cr1 C28 . . 91.71(7) ?
    C30 Cr1 C28 . . 171.61(6) ?
    C27 Cr1 P1 . . 98.33(4) ?
    C29 Cr1 P1 . . 171.42(4) ?
    C30 Cr1 P1 . . 91.97(4) ?
    C28 Cr1 P1 . . 86.83(5) ?
    C27 Cr1 P2 . . 177.47(5) ?
    C29 Cr1 P2 . . 91.42(4) ?
    C30 Cr1 P2 . . 93.70(4) ?
    C28 Cr1 P2 . . 94.28(5) ?
    P1 Cr1 P2 . . 80.270(13) ?
    C3 P1 C9 . . 103.03(6) ?
    C3 P1 Si1 . . 109.81(5) ?
    C9 P1 Si1 . . 106.13(5) ?
    C3 P1 Cr1 . . 120.78(5) ?
    C9 P1 Cr1 . . 120.41(4) ?
    Si1 P1 Cr1 . . 95.386(16) ?
    C15 P2 C21 . . 102.83(6) ?
    C15 P2 Si1 . . 112.95(5) ?
    C21 P2 Si1 . . 107.65(5) ?
    C15 P2 Cr1 . . 117.58(5) ?
    C21 P2 Cr1 . . 120.72(5) ?
    Si1 P2 Cr1 . . 94.919(16) ?
    C2 Si1 C1 . . 110.61(8) ?
    C2 Si1 P1 . . 110.83(6) ?
    C1 Si1 P1 . . 117.22(6) ?
    C2 Si1 P2 . . 106.93(6) ?
    C1 Si1 P2 . . 123.42(6) ?
    P1 Si1 P2 . . 85.312(17) ?
data_global
_journal_date_recd_electronic     2010-10-21
_journal_date_accepted     2010-10-26
_journal_name_full     'Acta Crystallographica, Section E'
_journal_year     2010
_journal_volume     66
_journal_issue     11
_journal_page_first     m1494
_journal_page_last     m1494
_journal_paper_category     QM
_journal_coeditor_code     CV2781
_publ_contact_author_name     'Normen Peulecke'
_publ_contact_author_address
;
Leibniz-Institut f\"ur Katalyse e. V. an der Universit\"at Rostock
Albert-Einstein-Strasse 29a
18059 Rostock
Germany
;
_publ_contact_author_email     normen.peulecke@catalysis.de
_publ_contact_author_fax     '0049381128151161'
_publ_contact_author_phone     '00493811281161'
_publ_section_title
;\
[Bis(diphenylphosphanyl)dimethylsilane-\k^2^<i>P</i>,<i>P</i>']\
tetracarbonylchromium
;
loop_
    _publ_author_name
    _publ_author_address
    'Peulecke, Normen'
;
Leibniz-Institut f\"ur Katalyse e. V. an der Universit\"at Rostock
Albert-Einstein-Strasse 29a
18059 Rostock
Germany
;
    'Peitz, Stephan'
;
Leibniz-Institut f\"ur Katalyse e. V. an der Universit\"at Rostock
Albert-Einstein-Strasse 29a
18059 Rostock
Germany
;
    'M\"uller, Bernd H.'
;
Leibniz-Institut f\"ur Katalyse e. V. an der Universit\"at Rostock
Albert-Einstein-Strasse 29a
18059 Rostock
Germany
;
    'Spannenberg, Anke'
;
Leibniz-Institut f\"ur Katalyse e. V. an der Universit\"at Rostock
Albert-Einstein-Strasse 29a
18059 Rostock
Germany
;
    'Rosenthal, Uwe'
;
Leibniz-Institut f\"ur Katalyse e. V. an der Universit\"at Rostock
Albert-Einstein-Strasse 29a
18059 Rostock
Germany
;
