# Supplementary material for: [Bis(diphenyl­phosphan­yl)dimethyl­silane-κ2 P,P′]tetra­carbonyl­chromium(0)
Source: Acta Crystallogr Sect E Struct Rep Online. 2010 Oct 31;66(Pt 11):m1494. doi: 10.1107/S1600536810043679 (PMC3009008; doi:10.1107/S1600536810043679)
Supplement: Supplementary file 2 [file e-66-m1494-Isup2.hkl]

# 
# h,k,l, Fc-squared, Fo-squared, sigma(Fo-squared) and status flag 
# 
data_I
_shelx_title ' ks1084m in P2(1)/c' 
_shelx_refln_list_code          4 
_shelx_F_calc_maximum      299.41 
_exptl_crystal_F_000      1224.00 
_reflns_d_resolution_high  0.7696 
 
loop_ 
 _symmetry_equiv_pos_as_xyz 
 'x, y, z' 
 '-x, y+1/2, -z+1/2' 
 '-x, -y, -z' 
 'x, -y-1/2, z-1/2' 
 
_cell_length_a    13.7832 
_cell_length_b    11.9204 
_cell_length_c    18.1329 
_cell_angle_alpha  90.000 
_cell_angle_beta  102.073 
_cell_angle_gamma  90.000 
 
_shelx_F_squared_multiplier     1.000 
 
loop_ 
 _refln_index_h 
 _refln_index_k 
 _refln_index_l 
 _refln_F_squared_calc 
 _refln_F_squared_meas 
 _refln_F_squared_sigma 
 _refln_observed_status 
   2   0   0    11368.09    11880.45    362.08 o 
   3   0   0    31233.89    29117.25   1398.19 o 
   4   0   0    38222.32    36356.25   1746.71 o 
   5   0   0      424.00      451.69     18.92 o 
   6   0   0     1555.37     1734.46     22.74 o 
   7   0   0      575.72      807.01     19.36 o 
   8   0   0     1079.53     1082.48     19.65 o 
   9   0   0     9441.21     8825.44     46.50 o 
  10   0   0      122.91      148.10     16.98 o 
  11   0   0    14658.09    13736.55     55.41 o 
  12   0   0     3243.95     3248.34     50.81 o 
  13   0   0      405.17      396.50     19.13 o 
  14   0   0     2563.70     2453.86     68.62 o 
  15   0   0     1683.46     1626.25     24.30 o 
  16   0   0       20.24       17.37     20.36 o 
  17   0   0       54.92       47.06     27.72 o 
   1   1   0    34319.05    33064.73    538.27 o 
   2   1   0      298.62      330.74     18.18 o 
   3   1   0    20288.36    19991.49    329.46 o 
   4   1   0     3104.29     3182.42     22.02 o 
   5   1   0      127.12      166.30     11.87 o 
   6   1   0      236.92      180.15     12.54 o 
   7   1   0      680.16      737.55     12.98 o 
   8   1   0     8815.28     8424.46     24.97 o 
   9   1   0      742.12      703.05     12.71 o 
  10   1   0    10652.09    10092.68     37.06 o 
  11   1   0      344.31      292.56     12.03 o 
  12   1   0      373.18      404.89     14.04 o 
  13   1   0     1370.71     1428.67     17.58 o 
  14   1   0      181.35      182.16     13.56 o 
  15   1   0      196.97      228.76     15.37 o 
  16   1   0       57.42       53.36     14.76 o 
  17   1   0        2.69       -9.24     18.72 o 
   0   2   0    23434.04    21047.91    129.34 o 
   1   2   0     3535.13     3818.85     67.75 o 
   2   2   0     2117.89     2242.31     24.91 o 
   3   2   0      721.30      758.70     17.18 o 
   4   2   0    11190.58    11864.38     53.74 o 
   5   2   0     1962.89     2111.20     16.94 o 
   6   2   0      881.15      916.28     13.90 o 
   7   2   0     1079.09      973.80     14.14 o 
   8   2   0     1690.93     1829.56     15.12 o 
   9   2   0     4267.79     4006.96     24.05 o 
  10   2   0      318.67      304.19     12.67 o 
  11   2   0      843.67      849.38     14.45 o 
  12   2   0      875.01      874.77     14.28 o 
  13   2   0       62.18       69.20     13.15 o 
  14   2   0      520.10      519.26     14.04 o 
  15   2   0      562.48      552.84     15.19 o 
  16   2   0        5.87       12.51     16.32 o 
  17   2   0       24.14       22.32     19.47 o 
   1   3   0      704.88      764.26     22.32 o 
   2   3   0     2239.38     2342.16     24.20 o 
   3   3   0     1610.12     1719.87     19.28 o 
   4   3   0     1426.97     1604.35     19.12 o 
   5   3   0       45.16       31.13     12.23 o 
   6   3   0      998.12     1083.56     14.83 o 
   7   3   0      260.60      269.37     11.87 o 
   8   3   0        0.16        1.66     12.18 o 
   9   3   0       12.49       14.23     12.47 o 
  10   3   0      954.08      901.38     13.13 o 
  11   3   0      174.61      179.89     12.44 o 
  12   3   0       32.27       39.34     13.52 o 
  13   3   0      856.26      878.23     14.38 o 
  14   3   0      252.53      268.25     15.31 o 
  15   3   0        3.40       20.84     13.51 o 
  16   3   0       47.65       42.41     18.00 o 
  17   3   0       35.86       31.23     19.98 o 
   0   4   0     1095.57     1041.35     34.30 o 
   1   4   0      302.47      350.47     18.33 o 
   2   4   0      188.08      190.53     15.37 o 
   3   4   0        2.96        1.66     13.83 o 
   4   4   0      128.66       94.85     13.39 o 
   5   4   0      155.31      193.90     13.05 o 
   6   4   0     1136.92     1154.49     16.12 o 
   7   4   0      212.42      172.61     12.32 o 
   8   4   0      627.76      674.66     13.00 o 
   9   4   0       98.98      128.78     11.75 o 
  10   4   0      975.81      990.54     14.46 o 
  11   4   0     1283.69     1244.79     14.77 o 
  12   4   0      730.82      725.56     14.07 o 
  13   4   0      190.02      200.75     13.41 o 
  14   4   0       52.90       62.61     14.88 o 
  15   4   0       48.55       47.28     15.69 o 
  16   4   0      108.39      126.77     17.72 o 
   1   5   0     2002.42     1855.75     22.43 o 
   2   5   0     1956.17     2200.42     21.48 o 
   3   5   0     3178.83     3217.58     22.09 o 
   4   5   0      814.16      893.17     16.25 o 
   5   5   0      282.20      251.16     13.30 o 
   6   5   0     1671.26     1629.02     16.34 o 
   7   5   0       38.53       38.74     12.81 o 
   8   5   0     5092.28     5070.82     35.92 o 
   9   5   0        7.75       17.60     13.87 o 
  10   5   0     1575.47     1625.19     16.70 o 
  11   5   0       81.84       93.28     14.43 o 
  12   5   0      458.24      445.89     15.26 o 
  13   5   0      941.36      906.85     18.67 o 
  14   5   0       26.69       43.55     17.23 o 
  15   5   0       21.54       25.09     18.17 o 
  16   5   0       86.45      102.75     18.96 o 
   0   6   0     8357.02     7718.77     53.22 o 
   1   6   0      169.18      214.95     15.92 o 
   2   6   0     2505.87     2568.10     24.16 o 
   3   6   0     1025.78      998.04     17.56 o 
   4   6   0      119.84      176.30     15.33 o 
   5   6   0      169.06      182.94     13.77 o 
   6   6   0       96.88       92.94     14.42 o 
   7   6   0     2665.19     2561.97     18.72 o 
   8   6   0      898.51      882.07     16.13 o 
   9   6   0      460.85      433.02     14.17 o 
  10   6   0     2539.30     2438.70     38.14 o 
  11   6   0     1305.70     1283.49     17.89 o 
  12   6   0      963.72      918.50     16.84 o 
  13   6   0      327.69      324.67     15.30 o 
  14   6   0      107.40      123.48     15.38 o 
  15   6   0        0.37       13.02     18.18 o 
  16   6   0      277.47      280.85     18.00 o 
   1   7   0     1154.00     1153.62     21.14 o 
   2   7   0     1346.20     1438.09     20.03 o 
   3   7   0      395.53      432.18     16.83 o 
   4   7   0     1369.48     1287.51     18.62 o 
   5   7   0      787.67      806.56     15.14 o 
   6   7   0      370.52      369.77     14.15 o 
   7   7   0       99.70      107.41     13.53 o 
   8   7   0      590.61      529.47     14.47 o 
   9   7   0       56.17       51.79     13.67 o 
  10   7   0      177.08      196.60     13.82 o 
  11   7   0        1.16       13.28     14.45 o 
  12   7   0      169.99      149.02     15.34 o 
  13   7   0      479.17      445.98     15.60 o 
  14   7   0       32.71       50.58     17.26 o 
  15   7   0        1.16       20.17     19.38 o 
   0   8   0        9.58       18.84     27.20 o 
   1   8   0        1.16        0.49     19.59 o 
   2   8   0      479.23      418.65     17.72 o 
   3   8   0        5.19       12.07     16.01 o 
   4   8   0      447.57      430.00     17.38 o 
   5   8   0     2469.56     2497.70     33.38 o 
   6   8   0       15.19       13.59     14.33 o 
   7   8   0       37.68       29.70     14.24 o 
   8   8   0      111.85      120.67     14.02 o 
   9   8   0      365.93      375.40     14.82 o 
  10   8   0      156.41      166.58     15.28 o 
  11   8   0       34.35       29.28     15.39 o 
  12   8   0       10.67       36.77     16.35 o 
  13   8   0        1.71        9.62     16.97 o 
  14   8   0      158.95      180.00     18.20 o 
   1   9   0     4022.03     3881.40     63.66 o 
   2   9   0      287.39      249.39     16.96 o 
   3   9   0      153.39      155.14     17.22 o 
   4   9   0     1286.98     1247.93     19.09 o 
   5   9   0      427.34      409.89     17.21 o 
   6   9   0     1348.55     1309.40     19.20 o 
   7   9   0        1.96       12.82     15.71 o 
   8   9   0      810.88      818.38     17.28 o 
   9   9   0      228.83      235.61     17.76 o 
  10   9   0      252.95      269.66     17.88 o 
  11   9   0       29.54       42.92     17.06 o 
  12   9   0       60.93       77.79     18.85 o 
  13   9   0       42.96       56.10     18.04 o 
  14   9   0        4.71        2.70     17.76 o 
   0  10   0     9776.04     9517.92    151.76 o 
   1  10   0       59.57       73.00     20.69 o 
   2  10   0     1772.11     1803.98     33.33 o 
   3  10   0      157.70      177.02     19.32 o 
   4  10   0      597.00      572.56     17.84 o 
   5  10   0      396.52      413.13     17.25 o 
   6  10   0       25.27       28.24     15.84 o 
   7  10   0      565.78      568.71     17.87 o 
   8  10   0       84.25       79.99     15.63 o 
   9  10   0     1626.75     1588.10     28.61 o 
  10  10   0       59.81       76.32     15.72 o 
  11  10   0      909.71      917.05     19.03 o 
  12  10   0      116.37      117.47     16.39 o 
  13  10   0      107.78      102.25     17.99 o 
   1  11   0     1859.68     1796.03     23.93 o 
   2  11   0      199.44      196.00     20.19 o 
   3  11   0     3553.56     3578.26     44.58 o 
   4  11   0        8.49        9.14     18.20 o 
   5  11   0      446.42      444.97     18.30 o 
   6  11   0      764.43      765.98     19.60 o 
   7  11   0      231.64      239.50     18.77 o 
   8  11   0     2026.77     2010.97     30.18 o 
   9  11   0      565.63      563.95     19.19 o 
  10  11   0      784.70      809.83     20.68 o 
  11  11   0       51.85       52.36     18.27 o 
  12  11   0      307.95      294.72     19.16 o 
   0  12   0     2016.37     2017.58     37.13 o 
   1  12   0        9.86       23.14     19.29 o 
   2  12   0      666.29      653.98     23.43 o 
   3  12   0      335.99      324.46     19.59 o 
   4  12   0      678.76      671.71     21.28 o 
   5  12   0      284.09      272.19     20.00 o 
   6  12   0        1.45        7.21     19.11 o 
   7  12   0      907.44      904.23     22.02 o 
   8  12   0      826.93      826.07     20.88 o 
   9  12   0      807.99      855.31     22.05 o 
  10  12   0        4.80       11.54     19.25 o 
  11  12   0      198.67      188.06     19.50 o 
   1  13   0      145.54      142.09     22.64 o 
   2  13   0      386.82      391.30     22.22 o 
   3  13   0      202.47      217.13     22.02 o 
   4  13   0       60.81       51.35     27.20 o 
   5  13   0        1.95        9.38     22.29 o 
   6  13   0      464.91      496.60     20.89 o 
   7  13   0       71.79       82.16     21.33 o 
   8  13   0      470.55      475.33     22.35 o 
   9  13   0       25.26       18.49     22.60 o 
   0  14   0      376.27      410.85     29.60 o 
   1  14   0       15.86        8.21     21.98 o 
   2  14   0       74.16       82.54     23.24 o 
   3  14   0      216.78      231.14     23.61 o 
   4  14   0       83.81       90.05     29.20 o 
   5  14   0      261.64      273.76     25.86 o 
   6  14   0        9.16       10.09     24.38 o 
   7  14   0       74.52       83.89     24.28 o 
   1  15   0      473.11      454.73     27.13 o 
   2  15   0       71.33       71.14     23.67 o 
   3  15   0       38.52       81.58     25.21 o 
   4  15   0       18.20       21.09     29.03 o 
 -17   1   1        4.59       11.82     16.43 o 
 -16   1   1      414.82      431.38     16.68 o 
 -15   1   1       26.49       43.00     14.97 o 
 -14   1   1       57.94       44.99     14.33 o 
 -13   1   1      471.37      480.29     13.67 o 
 -12   1   1       14.17       14.51     12.78 o 
 -11   1   1       52.71       61.52     12.23 o 
 -10   1   1       15.02       27.06     12.62 o 
  -9   1   1     1071.43     1014.08     13.74 o 
  -8   1   1     1476.17     1615.16     15.06 o 
  -7   1   1     3350.21     3308.10     17.84 o 
  -6   1   1      684.04      718.22     14.32 o 
  -5   1   1     2076.16     2178.42     17.93 o 
  -4   1   1     7270.03     7584.63     29.51 o 
  -3   1   1       34.46       50.96     15.11 o 
  -2   1   1        1.92        1.88     16.84 o 
  -1   1   1     3917.30     4370.97     42.82 o 
   0   1   1     5401.26     6352.53     70.06 o 
   1   1   1        3.30        5.93     18.71 o 
   2   1   1    27391.58    27308.81    264.14 o 
   3   1   1    17569.27    18135.64    150.24 o 
   4   1   1       97.56      116.58     12.81 o 
   5   1   1     2598.63     2583.32     18.50 o 
   6   1   1      408.03      466.02     13.19 o 
   7   1   1     3593.29     3539.58     18.27 o 
   8   1   1     1943.84     1906.04     15.43 o 
   9   1   1       59.88       51.70     12.30 o 
  10   1   1        3.11       -1.27     12.55 o 
  11   1   1        4.38        9.94     12.36 o 
  12   1   1       33.17       36.47     12.82 o 
  13   1   1     1128.07     1115.67     17.13 o 
  14   1   1       77.64       86.40     13.28 o 
  15   1   1      312.58      291.84     14.45 o 
  16   1   1      118.16      128.48     15.86 o 
  17   1   1      101.34       89.42     17.71 o 
 -17   2   1      900.41      890.54     21.57 o 
 -16   2   1       49.48       47.47     19.17 o 
 -15   2   1      232.06      237.34     15.74 o 
 -14   2   1       69.23       74.09     14.81 o 
 -13   2   1       27.83       34.75     13.00 o 
 -12   2   1     1497.69     1503.36     20.23 o 
 -11   2   1       10.08       15.15     12.25 o 
 -10   2   1     1497.75     1478.47     15.06 o 
  -9   2   1       30.50       43.05     11.86 o 
  -8   2   1     3129.24     2907.40     17.04 o 
  -7   2   1     1427.37     1514.34     15.05 o 
  -6   2   1    14350.65    14438.35     55.66 o 
  -5   2   1      122.92       88.53     12.79 o 
  -4   2   1       74.82       77.85     13.40 o 
  -3   2   1     3950.37     4156.76     26.48 o 
  -2   2   1      364.20      420.04     18.89 o 
  -1   2   1    21876.15    21393.43    144.29 o 
   0   2   1     1448.10     1566.25     29.09 o 
   1   2   1     4922.15     5412.36     42.96 o 
   2   2   1    13658.88    14012.63     46.91 o 
   3   2   1     9135.46     9595.25     46.45 o 
   4   2   1      678.68      796.02     14.88 o 
   5   2   1      556.34      594.19     13.96 o 
   6   2   1       36.90       70.76     12.25 o 
   7   2   1      312.43      274.48     12.81 o 
   8   2   1     2043.59     1890.86     15.36 o 
   9   2   1     1356.74     1301.21     14.65 o 
  10   2   1     1003.22      947.20     13.75 o 
  11   2   1      785.73      762.44     13.71 o 
  12   2   1     2009.52     2029.33     15.94 o 
  13   2   1       93.95      104.91     13.00 o 
  14   2   1      408.28      396.26     14.09 o 
  15   2   1       37.02       46.81     14.85 o 
  16   2   1      311.10      346.43     16.52 o 
  17   2   1       68.73       77.39     15.94 o 
 -17   3   1       16.10       15.02     17.29 o 
 -16   3   1      514.70      549.37     17.93 o 
 -15   3   1        7.51       -1.20     16.84 o 
 -14   3   1       27.10       26.94     14.53 o 
 -13   3   1      141.48      165.97     14.28 o 
 -12   3   1        6.84       18.51     12.48 o 
 -11   3   1      773.37      743.65     14.69 o 
 -10   3   1      232.78      225.70     13.72 o 
  -9   3   1     5502.11     5482.60     30.63 o 
  -8   3   1       13.73       15.26     11.85 o 
  -7   3   1    14555.02    14278.13     76.66 o 
  -6   3   1     1602.34     1428.48     15.28 o 
  -5   3   1     1161.30     1018.15     15.15 o 
  -4   3   1     8152.59     8352.26     43.44 o 
  -3   3   1     2175.44     2334.03     20.63 o 
  -2   3   1      353.18      402.42     17.83 o 
  -1   3   1      330.00      387.92     18.96 o 
   0   3   1     4862.54     5075.17     36.62 o 
   1   3   1     2843.55     3138.64     28.40 o 
   2   3   1     5073.54     5150.89     37.31 o 
   3   3   1     5971.26     6194.12     28.36 o 
   4   3   1    17575.21    17708.87     99.54 o 
   5   3   1       42.34      117.13     12.81 o 
   6   3   1      894.22      870.34     14.53 o 
   7   3   1      405.52      363.41     13.23 o 
   8   3   1     3758.42     3565.30     18.47 o 
   9   3   1     1196.64     1107.58     13.63 o 
  10   3   1      870.58      832.69     13.77 o 
  11   3   1     3270.15     3125.05     25.93 o 
  12   3   1      126.31      128.92     13.13 o 
  13   3   1      985.90     1022.42     15.08 o 
  14   3   1      139.89      156.28     14.39 o 
  15   3   1        5.50       -3.58     14.38 o 
  16   3   1       37.56       42.03     17.55 o 
  17   3   1      318.52      321.19     17.62 o 
 -17   4   1      466.20      469.42     17.85 o 
 -16   4   1       68.16       79.40     19.65 o 
 -15   4   1       24.62       21.08     16.41 o 
 -14   4   1       74.16       64.23     14.36 o 
 -13   4   1       34.62       26.70     15.06 o 
 -12   4   1      970.42      981.72     16.56 o 
 -11   4   1      193.50      169.11     13.25 o 
 -10   4   1     2010.60     2020.19     17.24 o 
  -9   4   1      451.53      451.22     13.46 o 
  -8   4   1     3059.77     2885.97     19.54 o 
  -7   4   1     2299.93     2384.90     21.49 o 
  -6   4   1     6599.66     6455.14     49.87 o 
  -5   4   1      148.99      241.14     14.00 o 
  -4   4   1       58.69       90.13     13.91 o 
  -3   4   1      356.97      347.30     14.14 o 
  -2   4   1      752.78      777.29     18.05 o 
  -1   4   1      494.95      494.39     18.51 o 
   0   4   1      639.86      731.56     21.18 o 
   1   4   1     6054.81     6202.96     33.28 o 
   2   4   1     7250.36     7441.00     32.35 o 
   3   4   1     2044.44     1909.23     20.39 o 
   4   4   1      704.53      660.41     14.96 o 
   5   4   1      265.72      272.15     13.08 o 
   6   4   1      204.61      181.47     13.03 o 
   7   4   1        0.57       -4.09     12.60 o 
   8   4   1      524.80      485.59     13.36 o 
   9   4   1      961.71      952.25     14.78 o 
  10   4   1      729.37      671.88     14.28 o 
  11   4   1      260.57      265.44     13.99 o 
  12   4   1      659.56      639.95     13.45 o 
  13   4   1        7.77       -6.17     14.27 o 
  14   4   1       67.09       82.42     14.95 o 
  15   4   1        1.09        6.19     14.38 o 
  16   4   1      596.05      609.37     18.13 o 
 -16   5   1      130.39      154.17     17.76 o 
 -15   5   1        9.38       -1.81     16.94 o 
 -14   5   1      312.11      347.35     17.21 o 
 -13   5   1       54.08       52.56     14.15 o 
 -12   5   1      341.38      329.58     15.82 o 
 -11   5   1        0.08       15.55     13.17 o 
 -10   5   1       39.99       54.79     15.05 o 
  -9   5   1     1017.51      938.49     17.49 o 
  -8   5   1      610.43      610.43     14.38 o 
  -7   5   1     1928.16     1854.71     18.25 o 
  -6   5   1     1121.55     1082.78     15.10 o 
  -5   5   1       80.88       85.84     13.07 o 
  -4   5   1      346.35      310.95     14.60 o 
  -3   5   1      277.17      258.98     15.26 o 
  -2   5   1     1399.99     1546.91     20.35 o 
  -1   5   1      681.01      741.54     19.83 o 
   0   5   1     2001.74     2199.86     24.36 o 
   1   5   1     1063.32     1197.82     20.27 o 
   2   5   1      856.90      858.70     17.82 o 
   3   5   1      420.82      436.21     15.69 o 
   4   5   1      112.21      121.63     12.96 o 
   5   5   1      705.09      599.06     14.04 o 
   6   5   1      607.63      577.82     14.15 o 
   7   5   1      550.27      555.66     13.81 o 
   8   5   1      444.02      408.20     13.08 o 
   9   5   1      136.92      141.33     13.23 o 
  10   5   1      159.37      183.58     14.29 o 
  11   5   1      124.94      105.73     15.05 o 
  12   5   1      207.82      198.86     15.29 o 
  13   5   1      143.21      180.93     16.36 o 
  14   5   1      118.21      113.32     16.54 o 
  15   5   1        5.00       12.50     17.80 o 
  16   5   1      206.78      230.77     20.02 o 
 -16   6   1      318.17      321.23     17.80 o 
 -15   6   1       12.63       17.85     17.41 o 
 -14   6   1      217.81      214.46     16.24 o 
 -13   6   1      373.65      387.07     15.50 o 
 -12   6   1      455.20      433.97     14.87 o 
 -11   6   1       37.14       39.88     13.29 o 
 -10   6   1      487.21      508.01     14.06 o 
  -9   6   1      968.99      935.39     15.49 o 
  -8   6   1       61.45       71.15     13.64 o 
  -7   6   1      262.42      258.03     14.18 o 
  -6   6   1        9.00       14.45     12.97 o 
  -5   6   1     2363.45     2531.62     22.15 o 
  -4   6   1     2556.93     2471.28     21.20 o 
  -3   6   1      167.68      185.51     14.00 o 
  -2   6   1     4303.47     4575.26     27.43 o 
  -1   6   1     6705.38     6983.87     33.92 o 
   0   6   1      615.94      621.16     20.07 o 
   1   6   1      181.77      132.37     15.70 o 
   2   6   1     2182.08     2339.32     30.58 o 
   3   6   1      719.98      765.32     17.38 o 
   4   6   1     1303.89     1343.35     18.47 o 
   5   6   1      827.89      843.50     15.40 o 
   6   6   1     2947.50     3020.35     18.65 o 
   7   6   1     3027.89     2936.68     18.56 o 
   8   6   1     1889.77     1849.50     16.19 o 
   9   6   1      190.68      172.89     13.52 o 
  10   6   1     2504.93     2525.52     26.10 o 
  11   6   1     1383.82     1346.18     16.57 o 
  12   6   1      219.75      222.02     15.44 o 
  13   6   1      300.00      274.47     14.64 o 
  14   6   1      372.68      370.01     16.84 o 
  15   6   1       87.78       85.95     17.10 o 
 -15   7   1      212.97      204.87     17.31 o 
 -14   7   1      425.03      420.64     16.95 o 
 -13   7   1       22.00       19.74     17.27 o 
 -12   7   1       22.10       32.31     15.13 o 
 -11   7   1     2449.67     2320.46     36.25 o 
 -10   7   1      201.89      208.73     13.40 o 
  -9   7   1     1672.36     1718.99     19.01 o 
  -8   7   1      783.62      723.97     15.85 o 
  -7   7   1      631.24      623.39     14.55 o 
  -6   7   1      384.22      366.89     15.39 o 
  -5   7   1      128.99      100.62     15.96 o 
  -4   7   1      289.68      290.43     15.91 o 
  -3   7   1      345.20      311.44     15.77 o 
  -2   7   1     1555.23     1410.99     20.63 o 
  -1   7   1      473.31      519.72     18.73 o 
   0   7   1     8625.48     8193.50     46.54 o 
   1   7   1      635.08      631.41     18.50 o 
   2   7   1     1299.29     1228.71     19.28 o 
   3   7   1      140.26      138.12     15.17 o 
   4   7   1      214.96      197.23     15.08 o 
   5   7   1      167.92      152.50     14.14 o 
   6   7   1      383.03      391.91     14.18 o 
   7   7   1      194.97      178.72     14.32 o 
   8   7   1       38.09       36.95     13.78 o 
   9   7   1     1823.63     1798.73     19.37 o 
  10   7   1      358.19      331.28     14.51 o 
  11   7   1      990.92      994.44     17.34 o 
  12   7   1      296.32      319.65     17.15 o 
  13   7   1        0.88       -1.93     16.01 o 
  14   7   1        1.39        8.20     15.53 o 
  15   7   1        1.95       15.40     16.75 o 
 -15   8   1      190.32      217.27     19.17 o 
 -14   8   1       14.59       18.40     16.19 o 
 -13   8   1      245.92      245.44     17.15 o 
 -12   8   1      572.49      584.49     17.43 o 
 -11   8   1      102.46       92.30     16.77 o 
 -10   8   1      977.86      981.47     18.92 o 
  -9   8   1      310.17      300.82     15.40 o 
  -8   8   1      329.74      340.19     16.28 o 
  -7   8   1      614.70      622.38     16.44 o 
  -6   8   1      917.93      913.64     17.09 o 
  -5   8   1      420.78      402.34     15.04 o 
  -4   8   1     2918.91     2836.89     24.12 o 
  -3   8   1      292.19      302.29     17.01 o 
  -2   8   1     1225.96     1194.76     19.50 o 
  -1   8   1     7284.65     6878.26     57.28 o 
   0   8   1      947.02      947.23     22.07 o 
   1   8   1     6146.23     5768.25     52.34 o 
   2   8   1     1512.89     1468.70     22.32 o 
   3   8   1     2112.72     2118.94     20.90 o 
   4   8   1     1622.41     1613.33     18.74 o 
   5   8   1       38.35       45.01     15.59 o 
   6   8   1      746.64      738.35     15.75 o 
   7   8   1      414.71      388.24     14.76 o 
   8   8   1     2831.21     2735.45     29.74 o 
   9   8   1       42.48       43.24     15.84 o 
  10   8   1     1802.34     1835.56     18.06 o 
  11   8   1      854.43      833.31     15.57 o 
  12   8   1     1088.00     1069.42     17.46 o 
  13   8   1      533.07      535.53     17.79 o 
  14   8   1      119.51      111.05     16.38 o 
 -14   9   1      206.61      198.85     17.18 o 
 -13   9   1      253.54      257.93     16.54 o 
 -12   9   1      181.15      184.25     16.02 o 
 -11   9   1      690.86      707.73     16.60 o 
 -10   9   1       80.97       86.83     15.19 o 
  -9   9   1      201.86      199.03     15.42 o 
  -8   9   1      173.65      172.32     14.81 o 
  -7   9   1       11.26       22.13     14.09 o 
  -6   9   1       12.93       18.69     15.83 o 
  -5   9   1     1120.26     1123.73     17.98 o 
  -4   9   1      218.55      218.82     17.83 o 
  -3   9   1      729.34      707.16     18.96 o 
  -2   9   1      636.53      643.16     18.79 o 
  -1   9   1      130.32      138.66     18.04 o 
   0   9   1     7056.14     6902.55    114.69 o 
   1   9   1     1607.52     1644.72     26.10 o 
   2   9   1     2031.52     1949.53     26.59 o 
   3   9   1      486.16      468.90     18.38 o 
   4   9   1       13.70       10.54     17.37 o 
   5   9   1      125.76      136.46     15.98 o 
   6   9   1     1627.05     1584.56     19.55 o 
   7   9   1      398.72      385.97     15.77 o 
   8   9   1      101.80      109.53     15.06 o 
   9   9   1      836.05      826.36     16.67 o 
  10   9   1      759.72      734.67     17.11 o 
  11   9   1     1779.27     1709.38     18.25 o 
  12   9   1      311.40      351.23     16.96 o 
  13   9   1      332.84      359.12     17.78 o 
  14   9   1        3.67       19.40     19.58 o 
 -13  10   1      258.05      246.71     18.52 o 
 -12  10   1        0.63       -1.22     16.66 o 
 -11  10   1       79.06       76.87     17.59 o 
 -10  10   1      829.33      872.39     17.05 o 
  -9  10   1       56.32       61.20     16.31 o 
  -8  10   1      116.54      112.00     16.27 o 
  -7  10   1        1.45        2.54     15.94 o 
  -6  10   1      497.54      491.57     17.98 o 
  -5  10   1       68.03       78.68     16.24 o 
  -4  10   1       45.31       51.00     18.19 o 
  -3  10   1      285.57      292.06     18.35 o 
  -2  10   1      503.64      504.73     18.83 o 
  -1  10   1      571.04      581.74     21.90 o 
   0  10   1      554.59      546.21     21.33 o 
   1  10   1      457.78      442.96     21.66 o 
   2  10   1      116.35      135.05     18.99 o 
   3  10   1     1273.17     1264.20     19.88 o 
   4  10   1      230.01      245.34     18.43 o 
   5  10   1      569.87      561.40     19.41 o 
   6  10   1     1244.52     1194.37     22.20 o 
   7  10   1       35.60       36.64     16.41 o 
   8  10   1      376.05      359.07     18.95 o 
   9  10   1      265.19      263.55     17.98 o 
  10  10   1      869.26      878.96     19.58 o 
  11  10   1      197.73      185.97     19.69 o 
  12  10   1      310.33      333.45     18.95 o 
  13  10   1        1.06       15.53     20.77 o 
 -12  11   1        0.03       -6.71     18.58 o 
 -11  11   1        2.76        8.70     17.30 o 
 -10  11   1       14.74       11.58     17.75 o 
  -9  11   1        9.30       13.43     16.93 o 
  -8  11   1        7.21       19.25     16.64 o 
  -7  11   1      374.94      360.37     18.89 o 
  -6  11   1      448.31      470.81     19.84 o 
  -5  11   1      173.61      196.22     17.73 o 
  -4  11   1      175.58      186.99     17.84 o 
  -3  11   1       60.50       57.30     18.34 o 
  -2  11   1       28.41       26.85     18.12 o 
  -1  11   1       19.90       34.78     18.09 o 
   0  11   1      177.14      162.69     18.92 o 
   1  11   1        2.36        0.58     17.81 o 
   2  11   1      208.20      210.91     20.35 o 
   3  11   1      256.79      265.40     19.32 o 
   4  11   1      250.99      247.63     19.50 o 
   5  11   1      394.86      401.34     22.12 o 
   6  11   1      162.81      173.08     17.37 o 
   7  11   1      283.60      279.91     18.00 o 
   8  11   1      212.86      218.01     17.20 o 
   9  11   1       28.93       33.81     18.20 o 
  10  11   1        0.36        6.43     18.45 o 
  11  11   1      148.42      143.78     17.94 o 
  12  11   1        1.08        7.85     18.93 o 
 -11  12   1       26.25       22.08     19.75 o 
 -10  12   1      274.51      261.35     20.29 o 
  -9  12   1        3.16        8.50     20.23 o 
  -8  12   1     1878.79     1882.92     33.23 o 
  -7  12   1      206.40      206.75     20.05 o 
  -6  12   1      603.48      567.50     21.22 o 
  -5  12   1      807.94      801.96     20.42 o 
  -4  12   1      187.37      171.38     20.22 o 
  -3  12   1      814.31      850.60     21.82 o 
  -2  12   1      367.76      363.46     21.49 o 
  -1  12   1       71.96       51.78     21.72 o 
   0  12   1       19.28        8.22     19.37 o 
   1  12   1       50.19       47.53     21.67 o 
   2  12   1      291.39      264.42     20.21 o 
   3  12   1      846.62      840.53     22.95 o 
   4  12   1      132.19      157.67     19.05 o 
   5  12   1      148.01      157.88     19.26 o 
   6  12   1      276.58      303.86     19.06 o 
   7  12   1      461.10      466.81     19.03 o 
   8  12   1       83.30      102.90     19.24 o 
   9  12   1      304.93      335.68     18.24 o 
  10  12   1       64.93       47.74     18.07 o 
  -9  13   1     1071.29     1059.86     24.12 o 
  -8  13   1        4.93       15.21     22.34 o 
  -7  13   1     1362.64     1400.92     24.39 o 
  -6  13   1      252.25      246.06     20.53 o 
  -5  13   1       60.29       80.19     22.20 o 
  -4  13   1      306.76      337.97     26.32 o 
  -3  13   1       75.98       74.72     21.77 o 
  -2  13   1      199.56      185.68     22.08 o 
  -1  13   1      108.20      119.23     23.05 o 
   0  13   1      595.89      560.55     22.66 o 
   1  13   1        0.21       16.78     21.55 o 
   2  13   1     1392.20     1392.87     23.83 o 
   3  13   1       92.58      104.75     21.72 o 
   4  13   1      301.85      295.94     22.45 o 
   5  13   1      746.76      741.18     22.70 o 
   6  13   1        8.70       17.31     19.16 o 
   7  13   1      267.18      297.62     19.98 o 
   8  13   1      644.21      642.92     21.63 o 
   9  13   1       92.55       99.52     21.04 o 
  -7  14   1      186.01      194.12     23.49 o 
  -6  14   1      441.07      432.58     25.63 o 
  -5  14   1        8.31       12.23     23.70 o 
  -4  14   1      128.21      151.05     25.54 o 
  -3  14   1       74.62       72.32     24.63 o 
  -2  14   1       73.07       85.88     24.48 o 
  -1  14   1      632.56      685.78     25.91 o 
   0  14   1      256.92      266.34     24.78 o 
   1  14   1     1013.46     1092.03     24.71 o 
   2  14   1      602.41      579.21     24.63 o 
   3  14   1       64.79       76.63     23.23 o 
   4  14   1      109.73      140.08     29.18 o 
   5  14   1       25.25       30.27     23.94 o 
   6  14   1       31.28       49.58     24.11 o 
   7  14   1       45.09       45.27     22.86 o 
  -4  15   1       15.50       38.78     27.19 o 
  -3  15   1       64.48       89.67     26.17 o 
  -2  15   1        4.61        8.55     24.32 o 
  -1  15   1      150.89      176.49     26.55 o 
   0  15   1      232.93      235.07     25.02 o 
   1  15   1      273.67      297.28     25.41 o 
   2  15   1      232.20      239.60     26.77 o 
   3  15   1      146.59      163.81     23.66 o 
   4  15   1        9.80       27.86     28.98 o 
 -17   0   2       19.60       23.75     20.44 o 
 -16   0   2      546.24      600.58     27.59 o 
 -15   0   2       13.91        3.79     21.24 o 
 -14   0   2      361.95      368.76     23.85 o 
 -13   0   2     1387.93     1429.63     34.66 o 
 -12   0   2       89.86       83.49     18.10 o 
 -11   0   2     4797.13     4725.35     42.73 o 
 -10   0   2     7026.81     6741.70     70.19 o 
  -9   0   2      856.23      799.69     19.49 o 
  -8   0   2     2162.71     2201.49     23.38 o 
  -7   0   2     1468.89     1854.15     23.77 o 
  -6   0   2     6817.92     7393.11     80.14 o 
  -5   0   2      287.64      242.43     18.44 o 
  -4   0   2     5555.60     5895.90     85.16 o 
  -3   0   2     3722.17     3991.39     38.41 o 
  -2   0   2     7421.64     8116.99    126.47 o 
  -1   0   2    16728.77    17703.20    197.13 o 
   0   0   2    25676.35    26762.55    277.55 o 
   1   0   2    16709.58    17230.31    106.48 o 
   2   0   2        5.96        8.53     21.39 o 
   3   0   2     3194.99     3406.71     33.11 o 
   4   0   2    37713.30    36476.48   1113.44 o 
   5   0   2    19030.33    20264.82    317.45 o 
   6   0   2     4318.92     4484.82     28.80 o 
   7   0   2     2594.42     2565.56     22.83 o 
   8   0   2     1916.21     2028.63     20.58 o 
   9   0   2     3369.40     3349.81     24.22 o 
  10   0   2     8857.17     8608.68     43.78 o 
  11   0   2     1965.54     1951.59     21.37 o 
  12   0   2      688.93      719.56     19.75 o 
  13   0   2      227.45      208.96     18.43 o 
  14   0   2        4.81       16.09     18.31 o 
  15   0   2      234.21      255.12     21.83 o 
  16   0   2      186.53      192.28     19.93 o 
  17   0   2      858.08      826.20     23.81 o 
 -17   1   2      360.35      360.27     16.86 o 
 -16   1   2       32.40       59.02     14.06 o 
 -15   1   2     1295.68     1287.08     17.10 o 
 -14   1   2      356.26      350.16     15.27 o 
 -13   1   2      377.21      389.59     14.71 o 
 -12   1   2      840.29      805.04     14.53 o 
 -11   1   2     3697.72     3552.44     30.72 o 
 -10   1   2     2480.85     2343.64     15.77 o 
  -9   1   2     1116.42      971.92     14.16 o 
  -8   1   2      581.41      548.12     13.18 o 
  -7   1   2      476.82      656.20     13.40 o 
  -6   1   2     1509.77     1488.76     16.35 o 
  -5   1   2     6748.54     7008.36     40.74 o 
  -4   1   2      266.78      302.13     15.24 o 
  -3   1   2     1954.82     2111.21     22.45 o 
  -2   1   2      424.37      525.88     19.67 o 
  -1   1   2    11201.27    11990.06     80.82 o 
   0   1   2    34249.03    33852.36    211.84 o 
   1   1   2     3870.71     4361.81     33.30 o 
   2   1   2      678.95      708.46     18.14 o 
   3   1   2       25.14       36.82     13.22 o 
   4   1   2       48.70       43.59     12.66 o 
   5   1   2       28.39       64.92     11.60 o 
   6   1   2      400.13      505.41     12.45 o 
   7   1   2     1031.68     1012.53     13.84 o 
   8   1   2     1144.12      989.97     13.98 o 
   9   1   2     2614.98     2469.61     16.48 o 
  10   1   2      243.31      261.44     12.83 o 
  11   1   2      807.12      847.12     13.88 o 
  12   1   2        0.80       -1.92     12.60 o 
  13   1   2      324.10      353.61     14.28 o 
  14   1   2      176.46      194.51     15.39 o 
  15   1   2      187.61      195.56     15.53 o 
  16   1   2      349.27      351.93     16.88 o 
  17   1   2        1.41        4.11     17.02 o 
 -17   2   2        5.17       13.69     16.57 o 
 -16   2   2       33.70       33.13     14.52 o 
 -15   2   2       42.30       50.85     16.08 o 
 -14   2   2      161.24      170.84     16.69 o 
 -13   2   2      462.68      466.26     15.57 o 
 -12   2   2       63.92       58.13     14.37 o 
 -11   2   2       40.04       48.85     13.89 o 
 -10   2   2     5229.75     5049.57     51.01 o 
  -9   2   2      602.29      616.70     13.71 o 
  -8   2   2     2069.53     2005.10     22.01 o 
  -7   2   2        6.58       20.09     11.46 o 
  -6   2   2       99.86      109.29     13.38 o 
  -5   2   2      117.49      142.34     13.81 o 
  -4   2   2        1.78        9.69     14.86 o 
  -3   2   2     9951.66    10513.75     62.78 o 
  -2   2   2     4185.85     4556.13     36.43 o 
  -1   2   2     3746.39     4102.99     33.75 o 
   0   2   2      984.16     1073.40     23.72 o 
   1   2   2     5115.09     5659.58     35.00 o 
   2   2   2        0.92        9.89     17.30 o 
   3   2   2       15.60       20.07     14.53 o 
   4   2   2      223.80      250.75     13.80 o 
   5   2   2       99.28      109.01     11.48 o 
   6   2   2     3762.34     3942.55     19.56 o 
   7   2   2      364.06      390.55     12.18 o 
   8   2   2     1516.56     1469.70     15.10 o 
   9   2   2      282.06      289.18     12.40 o 
  10   2   2     2764.13     2597.88     17.51 o 
  11   2   2       50.66       66.01     12.45 o 
  12   2   2      183.75      167.82     13.08 o 
  13   2   2        0.93        9.96     13.39 o 
  14   2   2      631.57      626.12     14.30 o 
  15   2   2       46.46       37.81     14.80 o 
  16   2   2       17.50       43.02     15.55 o 
 -17   3   2       64.59       81.08     16.32 o 
 -16   3   2       74.41       87.68     14.97 o 
 -15   3   2       80.92       83.40     15.33 o 
 -14   3   2       35.41       52.56     14.43 o 
 -13   3   2      172.28      168.07     16.19 o 
 -12   3   2      814.31      795.66     15.27 o 
 -11   3   2      176.96      189.67     13.81 o 
 -10   3   2       69.62       75.69     13.17 o 
  -9   3   2     2465.82     2400.58     17.28 o 
  -8   3   2     3171.23     3021.12     19.63 o 
  -7   3   2        0.92        4.42     13.44 o 
  -6   3   2      626.41      615.17     14.17 o 
  -5   3   2      435.25      423.25     13.45 o 
  -4   3   2       28.32       44.61     13.79 o 
  -3   3   2        1.22        3.50     13.30 o 
  -2   3   2       72.08       71.60     16.80 o 
  -1   3   2     2006.39     2197.69     25.26 o 
   0   3   2     9157.48     9742.18    101.53 o 
   1   3   2     3040.27     3200.83     26.93 o 
   2   3   2      206.24      196.54     15.10 o 
   3   3   2     4658.05     4776.86     25.04 o 
   4   3   2     1992.38     1906.06     17.36 o 
   5   3   2     2196.09     2314.50     19.19 o 
   6   3   2     1190.26     1120.20     14.38 o 
   7   3   2     1376.97     1453.21     14.84 o 
   8   3   2      264.94      281.16     12.97 o 
   9   3   2      275.55      246.56     12.50 o 
  10   3   2      257.68      267.31     13.05 o 
  11   3   2        3.74        2.60     12.39 o 
  12   3   2     1180.80     1197.66     14.75 o 
  13   3   2      101.48      116.83     13.08 o 
  14   3   2      292.43      296.02     14.55 o 
  15   3   2      594.59      598.44     15.03 o 
  16   3   2      128.98      149.90     16.28 o 
 -17   4   2        1.52       -9.33     19.34 o 
 -16   4   2      467.10      499.40     16.18 o 
 -15   4   2        6.07       14.87     15.04 o 
 -14   4   2      210.20      212.16     15.46 o 
 -13   4   2      389.21      364.10     16.66 o 
 -12   4   2      476.81      492.58     15.94 o 
 -11   4   2      533.70      494.12     14.45 o 
 -10   4   2      672.96      609.07     13.88 o 
  -9   4   2     4506.97     4414.33     27.03 o 
  -8   4   2      369.10      376.46     13.99 o 
  -7   4   2     9789.09     9702.35     53.36 o 
  -6   4   2      584.43      519.65     14.58 o 
  -5   4   2     4900.39     4771.33     24.38 o 
  -4   4   2       32.58       42.47     13.50 o 
  -3   4   2      363.74      440.78     15.86 o 
  -2   4   2     1649.07     1847.39     20.65 o 
  -1   4   2     1028.29     1198.91     20.40 o 
   0   4   2     3290.67     3338.38     25.95 o 
   1   4   2       15.75       22.61     14.95 o 
   2   4   2    22399.20    22309.04    143.34 o 
   3   4   2     4281.87     4333.52     25.60 o 
   4   4   2     4069.67     3970.08     21.95 o 
   5   4   2     6488.84     6303.73     24.23 o 
   6   4   2      521.08      515.41     13.34 o 
   7   4   2     1440.58     1327.64     15.29 o 
   8   4   2      705.80      711.84     15.12 o 
   9   4   2      910.02      886.30     13.79 o 
  10   4   2     1567.72     1598.13     14.88 o 
  11   4   2     1711.57     1640.87     15.91 o 
  12   4   2      212.57      226.79     13.91 o 
  13   4   2     1272.43     1244.16     15.42 o 
  14   4   2      717.83      725.11     16.65 o 
  15   4   2       69.27       71.80     15.51 o 
  16   4   2      235.04      244.80     16.09 o 
 -16   5   2       85.21      126.73     16.01 o 
 -15   5   2      146.12      171.07     15.27 o 
 -14   5   2      318.58      333.41     16.92 o 
 -13   5   2       11.74       14.55     15.91 o 
 -12   5   2      180.58      196.96     14.51 o 
 -11   5   2        2.58       -0.17     13.63 o 
 -10   5   2      821.48      831.59     15.08 o 
  -9   5   2      623.37      661.97     16.61 o 
  -8   5   2    11161.17    10952.47     55.87 o 
  -7   5   2      177.45      187.12     14.46 o 
  -6   5   2    11138.99    10463.61     57.57 o 
  -5   5   2       72.06       40.14     14.39 o 
  -4   5   2     1122.88     1039.05     16.20 o 
  -3   5   2      986.93     1272.55     19.47 o 
  -2   5   2      846.74     1027.51     19.40 o 
  -1   5   2     4490.24     4486.71     27.71 o 
   0   5   2     1804.53     2252.53     23.11 o 
   1   5   2     7255.77     6924.04     64.33 o 
   2   5   2     2389.02     2311.40     20.83 o 
   3   5   2     7090.19     6660.20     29.13 o 
   4   5   2     2382.12     2187.01     18.67 o 
   5   5   2     2764.80     2780.35     19.06 o 
   6   5   2     6210.15     6147.84     27.77 o 
   7   5   2       43.31       44.61     11.93 o 
   8   5   2     1133.53     1125.22     15.25 o 
   9   5   2       51.14       55.69     12.85 o 
  10   5   2     1619.00     1586.84     15.72 o 
  11   5   2      921.59      906.89     16.36 o 
  12   5   2     2338.88     2306.29     26.97 o 
  13   5   2      605.96      636.69     15.39 o 
  14   5   2      637.19      655.86     16.48 o 
  15   5   2      643.39      662.09     17.81 o 
  16   5   2      208.76      203.61     18.04 o 
 -16   6   2      509.16      573.43     16.94 o 
 -15   6   2       12.28       34.04     17.30 o 
 -14   6   2       87.29       89.90     15.58 o 
 -13   6   2      483.74      475.01     16.17 o 
 -12   6   2       55.05       60.40     15.20 o 
 -11   6   2     1115.46     1107.22     16.32 o 
 -10   6   2        7.37        7.14     13.86 o 
  -9   6   2     7576.36     7356.14     54.10 o 
  -8   6   2      217.08      242.30     14.60 o 
  -7   6   2     7031.62     6899.74     35.16 o 
  -6   6   2      119.87      148.86     12.97 o 
  -5   6   2     3174.48     3048.07     20.40 o 
  -4   6   2     3047.16     3136.87     20.58 o 
  -3   6   2       28.69       77.76     15.11 o 
  -2   6   2      228.57      165.02     15.67 o 
  -1   6   2      547.94      601.16     18.40 o 
   0   6   2     2924.67     2387.60     23.03 o 
   1   6   2      195.68      161.89     15.89 o 
   2   6   2    13044.00    12745.36    106.44 o 
   3   6   2     3228.77     3062.32     20.90 o 
   4   6   2     1326.25     1218.12     17.77 o 
   5   6   2     3066.31     3124.48     19.39 o 
   6   6   2      335.18      342.60     13.78 o 
   7   6   2     3143.63     3086.52     18.90 o 
   8   6   2       88.65       72.88     13.69 o 
   9   6   2     1944.16     1882.61     17.60 o 
  10   6   2      551.38      586.24     14.89 o 
  11   6   2      419.01      430.60     14.86 o 
  12   6   2      486.40      484.36     15.35 o 
  13   6   2     1322.24     1304.46     16.88 o 
  14   6   2     1153.43     1207.50     16.70 o 
  15   6   2        0.10       14.86     16.87 o 
 -15   7   2       11.77       30.72     16.10 o 
 -14   7   2      280.22      267.04     15.72 o 
 -13   7   2       49.13       53.83     15.22 o 
 -12   7   2      112.63      107.70     14.67 o 
 -11   7   2        8.80       23.53     14.96 o 
 -10   7   2      151.06      167.63     14.07 o 
  -9   7   2      500.17      529.41     15.06 o 
  -8   7   2     1785.26     1731.43     16.50 o 
  -7   7   2       97.10      102.35     13.38 o 
  -6   7   2     2652.41     2469.67     19.30 o 
  -5   7   2      704.67      746.04     16.04 o 
  -4   7   2      422.58      410.78     16.85 o 
  -3   7   2        9.93        0.58     15.43 o 
  -2   7   2      705.26      687.59     18.00 o 
  -1   7   2     4866.19     4908.70     37.96 o 
   0   7   2      689.95      729.33     19.86 o 
   1   7   2     4562.98     4350.79     50.07 o 
   2   7   2     3310.07     3426.92     33.00 o 
   3   7   2     1142.04     1050.87     17.33 o 
   4   7   2      848.14      747.42     16.72 o 
   5   7   2      553.64      552.79     14.39 o 
   6   7   2       12.31       16.44     14.20 o 
   7   7   2      499.00      474.45     14.29 o 
   8   7   2      364.40      381.25     14.97 o 
   9   7   2      328.39      330.20     14.37 o 
  10   7   2     1164.77     1157.05     15.35 o 
  11   7   2      216.85      242.04     14.97 o 
  12   7   2      813.32      843.49     17.14 o 
  13   7   2      591.23      611.65     15.78 o 
  14   7   2      356.00      387.67     17.54 o 
  15   7   2      254.13      274.61     18.22 o 
 -15   8   2      314.34      321.10     18.19 o 
 -14   8   2       88.58       95.50     15.72 o 
 -13   8   2       92.10      102.42     15.39 o 
 -12   8   2      278.78      285.32     16.16 o 
 -11   8   2      315.42      322.53     15.03 o 
 -10   8   2       67.05       55.72     14.56 o 
  -9   8   2        5.76        9.70     13.67 o 
  -8   8   2      279.06      284.39     14.42 o 
  -7   8   2        0.75        9.29     13.50 o 
  -6   8   2      316.83      299.20     14.82 o 
  -5   8   2      599.85      568.72     16.15 o 
  -4   8   2      391.78      391.41     17.94 o 
  -3   8   2      644.99      556.97     18.48 o 
  -2   8   2       42.91       39.27     16.86 o 
  -1   8   2      535.23      492.71     20.82 o 
   0   8   2     1112.40     1041.39     22.36 o 
   1   8   2      233.37      215.25     17.46 o 
   2   8   2     1043.85     1083.10     20.49 o 
   3   8   2      175.32      178.68     17.04 o 
   4   8   2      281.86      265.31     15.22 o 
   5   8   2      845.00      827.76     16.22 o 
   6   8   2        0.04       10.47     14.95 o 
   7   8   2      366.57      375.68     14.64 o 
   8   8   2      385.04      386.64     15.84 o 
   9   8   2      661.03      695.38     14.97 o 
  10   8   2      340.70      337.83     15.94 o 
  11   8   2      128.16      140.71     15.81 o 
  12   8   2      321.28      316.54     17.56 o 
  13   8   2       50.23       51.88     17.66 o 
  14   8   2       40.07       71.55     17.29 o 
 -14   9   2       79.50       87.54     17.25 o 
 -13   9   2       59.86       56.07     16.41 o 
 -12   9   2        0.42       -1.17     16.11 o 
 -11   9   2       17.54       11.45     15.42 o 
 -10   9   2      467.25      469.13     15.10 o 
  -9   9   2      145.88      150.02     14.51 o 
  -8   9   2      755.72      751.94     16.94 o 
  -7   9   2      191.06      193.31     15.48 o 
  -6   9   2        1.12        5.67     15.34 o 
  -5   9   2     1643.65     1560.69     19.45 o 
  -4   9   2      153.14      139.94     19.08 o 
  -3   9   2      197.60      167.77     17.39 o 
  -2   9   2      124.09      108.78     18.13 o 
  -1   9   2       27.88       26.50     17.78 o 
   0   9   2      418.92      387.25     19.21 o 
   1   9   2      475.43      448.16     20.03 o 
   2   9   2      164.84      179.75     17.75 o 
   3   9   2      362.49      352.84     17.06 o 
   4   9   2      229.38      229.68     16.63 o 
   5   9   2      622.39      610.15     16.64 o 
   6   9   2       11.40        8.94     15.18 o 
   7   9   2       87.69       96.66     14.68 o 
   8   9   2       32.24       39.49     15.03 o 
   9   9   2       52.86       50.71     15.05 o 
  10   9   2        1.43       20.68     15.50 o 
  11   9   2       10.39       17.02     15.59 o 
  12   9   2      117.50      133.70     16.90 o 
  13   9   2       51.27       70.28     16.38 o 
 -13  10   2        7.51       14.59     17.89 o 
 -12  10   2        2.96       -0.13     17.02 o 
 -11  10   2      429.14      429.01     18.33 o 
 -10  10   2      244.67      253.90     16.63 o 
  -9  10   2      966.15     1000.23     17.94 o 
  -8  10   2      703.85      701.75     17.50 o 
  -7  10   2      278.79      285.79     17.24 o 
  -6  10   2      165.46      175.77     16.86 o 
  -5  10   2        1.30       -0.98     17.91 o 
  -4  10   2      338.62      342.80     21.42 o 
  -3  10   2       83.93       95.38     17.17 o 
  -2  10   2       35.18       39.52     17.91 o 
  -1  10   2      569.31      513.25     21.92 o 
   0  10   2     1062.45     1047.75     22.30 o 
   1  10   2     1426.51     1383.26     21.79 o 
   2  10   2     2711.08     2533.02     35.11 o 
   3  10   2      187.89      210.81     18.78 o 
   4  10   2      131.41      137.63     17.10 o 
   5  10   2        3.37        0.51     18.57 o 
   6  10   2       57.93       53.76     16.54 o 
   7  10   2        8.85       19.00     16.44 o 
   8  10   2      243.07      251.77     16.89 o 
   9  10   2       27.98       40.34     15.79 o 
  10  10   2      294.91      301.42     17.35 o 
  11  10   2      411.48      419.50     17.35 o 
  12  10   2      108.04      117.87     18.48 o 
 -12  11   2       13.35        4.29     18.83 o 
 -11  11   2       91.36       95.62     17.56 o 
 -10  11   2      207.83      216.05     18.09 o 
  -9  11   2      138.49      133.47     17.88 o 
  -8  11   2     1456.88     1490.27     25.90 o 
  -7  11   2      298.89      279.63     18.59 o 
  -6  11   2     1078.11     1045.74     21.48 o 
  -5  11   2      541.22      520.39     18.62 o 
  -4  11   2      461.31      461.00     20.88 o 
  -3  11   2        3.77      -10.02     21.10 o 
  -2  11   2      870.98      783.64     21.86 o 
  -1  11   2      767.05      774.63     22.73 o 
   0  11   2       48.59       44.99     21.03 o 
   1  11   2      247.46      235.47     21.25 o 
   2  11   2        1.97        5.92     19.71 o 
   3  11   2      427.59      457.39     20.26 o 
   4  11   2      756.04      772.13     20.56 o 
   5  11   2      354.96      346.27     20.91 o 
   6  11   2        5.14        2.39     19.54 o 
   7  11   2      364.92      396.08     19.01 o 
   8  11   2        8.81       14.04     17.09 o 
   9  11   2      470.32      477.39     19.00 o 
  10  11   2      203.95      218.92     18.16 o 
  11  11   2      137.99      118.03     19.94 o 
 -11  12   2      191.30      187.84     20.31 o 
 -10  12   2       38.02       50.22     19.85 o 
  -9  12   2      975.10      991.89     21.23 o 
  -8  12   2      377.95      384.26     20.75 o 
  -7  12   2      549.75      587.08     19.40 o 
  -6  12   2       56.55       56.73     20.43 o 
  -5  12   2       96.34       83.90     20.74 o 
  -4  12   2      104.11      103.69     24.00 o 
  -3  12   2      444.62      451.02     22.01 o 
  -2  12   2       88.03       78.48     21.88 o 
  -1  12   2        0.60       -6.59     20.29 o 
   0  12   2      119.72      104.27     21.92 o 
   1  12   2        9.53       19.17     20.43 o 
   2  12   2     1799.02     1717.35     24.90 o 
   3  12   2      354.16      376.72     21.86 o 
   4  12   2       66.53       58.44     19.26 o 
   5  12   2      218.12      220.89     20.87 o 
   6  12   2       39.32       40.28     18.96 o 
   7  12   2       29.52       32.31     20.10 o 
   8  12   2       98.24      104.03     20.20 o 
   9  12   2        4.54        6.12     19.46 o 
  10  12   2        2.34       12.52     19.32 o 
  -9  13   2       28.45       31.64     21.12 o 
  -8  13   2      421.82      422.76     21.92 o 
  -7  13   2       35.16       24.85     19.51 o 
  -6  13   2        0.64        7.98     20.10 o 
  -5  13   2      114.01      123.44     19.77 o 
  -4  13   2      162.22      148.13     25.63 o 
  -3  13   2      647.23      607.87     23.26 o 
  -2  13   2       43.13       57.51     21.69 o 
  -1  13   2        1.92       34.03     20.26 o 
   0  13   2        2.13       -0.17     20.38 o 
   1  13   2        4.45       13.57     21.67 o 
   2  13   2      125.50      133.39     20.30 o 
   3  13   2      168.68      176.16     23.92 o 
   4  13   2       83.20       86.37     21.11 o 
   5  13   2      199.26      197.34     21.99 o 
   6  13   2       10.46        7.48     21.24 o 
   7  13   2      103.75      132.13     21.65 o 
   8  13   2      220.66      209.77     21.04 o 
   9  13   2      148.96      135.43     21.56 o 
  -7  14   2       12.11       20.68     24.24 o 
  -6  14   2       78.01       80.20     24.66 o 
  -5  14   2      182.63      227.42     24.52 o 
  -4  14   2        1.52       -6.82     26.72 o 
  -3  14   2      274.31      265.16     22.68 o 
  -2  14   2      750.31      772.95     24.97 o 
  -1  14   2        4.92        2.46     22.92 o 
   0  14   2      385.05      372.47     25.46 o 
   1  14   2       57.41       71.14     23.23 o 
   2  14   2       89.82      104.33     24.78 o 
   3  14   2       16.45       28.68     24.63 o 
   4  14   2       44.00       43.19     27.10 o 
   5  14   2       19.80       30.93     23.84 o 
   6  14   2       59.71       58.07     21.81 o 
   7  14   2      294.75      272.29     24.49 o 
  -4  15   2      462.98      432.95     32.62 o 
  -3  15   2      386.09      378.98     27.26 o 
  -2  15   2        0.07       10.16     24.89 o 
  -1  15   2      519.93      517.70     26.07 o 
   0  15   2      182.50      184.48     25.29 o 
   1  15   2      120.01      100.79     25.13 o 
   2  15   2      207.76      199.97     25.63 o 
   3  15   2       61.71       78.00     24.06 o 
 -17   1   3      298.72      306.32     16.31 o 
 -16   1   3      279.76      298.23     15.65 o 
 -15   1   3       37.55       42.36     13.54 o 
 -14   1   3       49.16       55.07     13.81 o 
 -13   1   3       87.41       89.05     12.91 o 
 -12   1   3        0.88        0.65     12.95 o 
 -11   1   3      352.82      369.08     16.41 o 
 -10   1   3       43.09       48.26     13.78 o 
  -9   1   3      304.81      305.80     14.47 o 
  -8   1   3       57.03       48.36     12.14 o 
  -7   1   3       70.74       33.47     12.08 o 
  -6   1   3     3214.20     3264.32     19.38 o 
  -5   1   3     1029.67     1015.36     15.18 o 
  -4   1   3     5327.79     5464.89     28.42 o 
  -3   1   3     1730.22     1832.83     21.67 o 
  -2   1   3      411.49      442.86     19.03 o 
  -1   1   3     5074.06     5748.53     47.08 o 
   0   1   3     2166.13     2307.94     28.16 o 
   1   1   3     2434.56     2629.57     25.73 o 
   2   1   3    13523.80    14004.82     57.27 o 
   3   1   3    10286.71    10854.16     43.08 o 
   4   1   3     4692.01     5050.44     33.90 o 
   5   1   3       58.13       48.56     11.90 o 
   6   1   3     1153.51     1292.07     14.36 o 
   7   1   3      887.85      910.01     13.33 o 
   8   1   3      614.03      647.54     12.88 o 
   9   1   3        4.23       20.52     11.36 o 
  10   1   3        2.01        0.59     13.24 o 
  11   1   3       32.14       43.37     12.24 o 
  12   1   3       48.74       60.45     13.14 o 
  13   1   3     1384.54     1316.76     15.52 o 
  14   1   3      683.62      662.76     15.61 o 
  15   1   3      163.03      164.92     15.52 o 
  16   1   3      101.12       88.41     15.41 o 
 -17   2   3      583.19      567.31     16.15 o 
 -16   2   3      489.06      518.80     16.68 o 
 -15   2   3      160.20      191.44     15.16 o 
 -14   2   3       82.23       85.54     13.59 o 
 -13   2   3      369.31      369.55     12.55 o 
 -12   2   3        2.10       -3.65     14.67 o 
 -11   2   3      614.27      615.87     15.19 o 
 -10   2   3       75.05       68.33     13.58 o 
  -9   2   3     2092.54     2083.92     16.02 o 
  -8   2   3     5525.10     5243.91     27.14 o 
  -7   2   3     4817.02     4670.82     22.39 o 
  -6   2   3     5563.98     5401.72     22.55 o 
  -5   2   3     1209.29     1102.12     15.28 o 
  -4   2   3        1.23        0.89     13.07 o 
  -3   2   3     1103.81     1278.30     18.89 o 
  -2   2   3      292.84      340.97     18.98 o 
  -1   2   3     8380.16     8669.95     69.11 o 
   0   2   3       70.84       90.37     18.05 o 
   1   2   3     9656.83    10378.47     70.36 o 
   2   2   3    18233.05    19050.52    139.84 o 
   3   2   3     2387.37     2338.47     19.39 o 
   4   2   3    24573.75    24288.55    144.98 o 
   5   2   3     1830.54     1728.39     16.33 o 
   6   2   3     1634.78     1938.98     15.75 o 
   7   2   3      102.25      123.67     11.69 o 
   8   2   3      375.21      397.50     13.38 o 
   9   2   3      392.74      415.20     13.86 o 
  10   2   3     4441.89     4247.71     23.31 o 
  11   2   3      246.20      246.06     13.26 o 
  12   2   3     1607.28     1587.03     15.34 o 
  13   2   3     1969.06     1894.48     16.45 o 
  14   2   3      617.25      640.12     15.35 o 
  15   2   3      454.39      470.52     16.80 o 
  16   2   3       50.15       60.48     16.29 o 
 -17   3   3     1038.42     1015.32     18.06 o 
 -16   3   3      330.33      372.13     15.66 o 
 -15   3   3       71.37       78.99     14.20 o 
 -14   3   3      346.41      325.14     12.97 o 
 -13   3   3      604.59      581.76     14.41 o 
 -12   3   3      956.74      929.56     16.36 o 
 -11   3   3      397.62      409.69     14.87 o 
 -10   3   3      561.42      540.49     14.18 o 
  -9   3   3     4781.36     4710.96     21.21 o 
  -8   3   3     9400.62     9197.90     35.22 o 
  -7   3   3     5015.53     4831.96     20.72 o 
  -6   3   3     6893.94     6611.97     41.47 o 
  -5   3   3     2400.29     2349.04     18.36 o 
  -4   3   3     1528.23     1834.05     18.07 o 
  -3   3   3     6859.72     7424.27     32.92 o 
  -2   3   3    24793.34    25175.31    141.24 o 
  -1   3   3      160.06      185.72     16.84 o 
   0   3   3     2455.35     2559.96     24.53 o 
   1   3   3     6092.20     6433.18     32.32 o 
   2   3   3    47140.53    45761.75    704.26 o 
   3   3   3    17632.00    17566.58     89.07 o 
   4   3   3     3181.32     3010.71     19.30 o 
   5   3   3     1006.95      873.32     15.49 o 
   6   3   3        0.16        3.98     11.79 o 
   7   3   3     1096.31     1141.75     13.98 o 
   8   3   3       34.57       31.84     11.84 o 
   9   3   3        6.48       18.50     12.02 o 
  10   3   3     1753.52     1655.45     15.51 o 
  11   3   3      803.10      794.12     13.69 o 
  12   3   3      491.48      513.85     15.00 o 
  13   3   3     1633.25     1557.89     18.43 o 
  14   3   3      568.10      611.80     15.26 o 
  15   3   3       16.91       21.88     15.41 o 
  16   3   3       32.26       57.45     16.50 o 
 -17   4   3       83.09       82.49     18.21 o 
 -16   4   3      189.81      223.86     16.75 o 
 -15   4   3      146.24      150.93     14.82 o 
 -14   4   3       63.10       75.32     13.33 o 
 -13   4   3      244.25      255.62     13.50 o 
 -12   4   3        2.13       -1.03     12.96 o 
 -11   4   3      105.35      112.02     13.00 o 
 -10   4   3      527.89      546.33     16.09 o 
  -9   4   3      612.46      604.24     14.85 o 
  -8   4   3      547.90      454.54     13.60 o 
  -7   4   3     2838.52     2815.24     18.24 o 
  -6   4   3     6203.87     6092.10     23.25 o 
  -4   4   3     3724.40     3924.27     29.22 o 
  -3   4   3     1838.55     2078.94     19.30 o 
  -2   4   3       25.24       40.65     15.15 o 
  -1   4   3       60.78       67.64     15.29 o 
   0   4   3    12639.07    13488.03    151.97 o 
   1   4   3     7145.18     7066.13     53.81 o 
   2   4   3     5779.08     5616.78     31.98 o 
   3   4   3      503.86      377.62     16.09 o 
   4   4   3     3189.37     3058.73     19.76 o 
   5   4   3     2582.91     2646.36     21.15 o 
   6   4   3      599.86      617.68     13.76 o 
   7   4   3      195.35      180.01     12.66 o 
   8   4   3      362.65      395.06     14.61 o 
   9   4   3      383.71      352.79     14.83 o 
  10   4   3      975.22      929.44     16.18 o 
  11   4   3     1179.81     1130.25     14.43 o 
  12   4   3      592.59      596.24     14.94 o 
  13   4   3     1091.03     1067.70     14.65 o 
  14   4   3      135.65      163.33     14.67 o 
  15   4   3       42.76       68.19     17.62 o 
  16   4   3       60.26       77.00     17.75 o 
 -16   5   3       31.09       24.93     15.99 o 
 -15   5   3        0.63       10.37     15.92 o 
 -14   5   3      242.34      268.34     15.07 o 
 -13   5   3       48.62       70.36     13.90 o 
 -12   5   3      103.20      100.71     13.73 o 
 -11   5   3        0.06        8.41     13.06 o 
 -10   5   3       43.52       43.12     12.98 o 
  -9   5   3      829.95      811.83     15.59 o 
  -8   5   3      251.84      225.79     15.11 o 
  -7   5   3       11.22       14.90     12.56 o 
  -6   5   3      128.19      126.91     13.03 o 
  -5   5   3      216.24      248.54     14.32 o 
  -4   5   3      227.39      231.30     14.16 o 
  -3   5   3        0.11        4.01     15.12 o 
  -2   5   3     2605.71     2936.25     22.60 o 
  -1   5   3     2728.01     2825.79     23.32 o 
   0   5   3        0.66       14.46     14.98 o 
   1   5   3     1106.83     1206.61     18.32 o 
   2   5   3     1130.55     1080.31     17.97 o 
   3   5   3     5059.28     5240.36     33.66 o 
   4   5   3      147.86      180.15     13.61 o 
   5   5   3        0.75        0.29     12.98 o 
   6   5   3       87.92       96.99     13.52 o 
   7   5   3      707.42      639.11     13.69 o 
   8   5   3      721.26      677.83     14.78 o 
   9   5   3      271.75      250.18     12.60 o 
  10   5   3      110.86      114.13     12.57 o 
  11   5   3      283.43      256.39     13.76 o 
  12   5   3       78.50       73.50     14.99 o 
  13   5   3       73.29       72.82     14.42 o 
  14   5   3      427.54      419.33     15.21 o 
  15   5   3        8.71        8.48     15.73 o 
 -16   6   3       71.57      101.78     19.14 o 
 -15   6   3      900.18      843.38     18.71 o 
 -14   6   3      301.44      326.62     16.41 o 
 -13   6   3      228.16      229.37     15.15 o 
 -12   6   3     1033.09      993.48     17.30 o 
 -11   6   3      632.49      620.92     14.90 o 
 -10   6   3      257.55      239.02     14.32 o 
  -9   6   3      571.73      584.75     15.41 o 
  -8   6   3      725.52      720.40     14.79 o 
  -7   6   3       68.47       81.43     13.53 o 
  -6   6   3     1180.08     1168.74     16.27 o 
  -5   6   3        4.85        7.48     13.19 o 
  -4   6   3     2173.02     2286.19     22.59 o 
  -3   6   3      731.65      653.81     16.69 o 
  -2   6   3     1131.27     1236.30     18.24 o 
  -1   6   3     3404.00     3677.45     31.02 o 
   0   6   3     4500.76     4387.34     32.34 o 
   1   6   3        0.23        0.30     14.37 o 
   2   6   3      645.89      600.66     16.06 o 
   3   6   3        1.73       18.18     14.68 o 
   4   6   3       28.13       42.35     14.36 o 
   5   6   3      544.02      524.42     14.07 o 
   6   6   3      472.83      417.69     14.07 o 
   7   6   3       34.18       43.59     13.09 o 
   8   6   3     2105.05     2014.16     18.48 o 
   9   6   3      719.81      743.29     15.01 o 
  10   6   3       40.08       49.67     14.07 o 
  11   6   3     1089.25     1077.03     15.58 o 
  12   6   3      203.95      203.71     14.27 o 
  13   6   3        0.77       19.92     16.09 o 
  14   6   3       10.01       23.46     16.12 o 
  15   6   3       21.86       15.85     16.61 o 
 -15   7   3       21.59       32.80     16.81 o 
 -14   7   3      550.14      561.68     16.49 o 
 -13   7   3      147.90      152.24     15.34 o 
 -12   7   3      301.45      305.27     15.16 o 
 -11   7   3      508.26      509.93     14.66 o 
 -10   7   3      277.66      274.46     14.46 o 
  -9   7   3      317.53      349.32     14.97 o 
  -8   7   3     1089.50     1114.08     16.22 o 
  -7   7   3     3128.38     3083.26     19.97 o 
  -6   7   3       96.27      104.33     14.78 o 
  -5   7   3     1167.23     1105.27     16.88 o 
  -4   7   3     1674.52     1512.77     17.65 o 
  -3   7   3       35.40       28.80     15.16 o 
  -2   7   3     2493.43     2504.13     22.31 o 
  -1   7   3       81.10       56.76     16.26 o 
   0   7   3     1362.61     1261.01     18.65 o 
   1   7   3     2123.34     1960.88     20.63 o 
   2   7   3     1435.96     1457.64     18.74 o 
   3   7   3     5349.13     5350.47     35.12 o 
   4   7   3      935.88      955.11     17.84 o 
   5   7   3     1482.78     1472.53     17.45 o 
   6   7   3     2069.60     2016.12     17.45 o 
   7   7   3      882.72      849.78     15.61 o 
   8   7   3      719.89      698.57     14.91 o 
   9   7   3      486.75      474.84     14.39 o 
  10   7   3     1984.92     1993.12     19.27 o 
  11   7   3       94.55      101.74     14.70 o 
  12   7   3      625.84      634.23     16.04 o 
  13   7   3       52.98       70.99     15.98 o 
  14   7   3      197.64      214.94     16.66 o 
 -15   8   3     1564.73     1528.55     20.29 o 
 -14   8   3      379.10      390.22     16.73 o 
 -13   8   3      125.49      125.74     16.12 o 
 -12   8   3      386.64      408.34     15.77 o 
 -11   8   3      758.85      739.05     16.88 o 
 -10   8   3       58.48       59.85     14.49 o 
  -9   8   3      345.83      359.16     14.73 o 
  -8   8   3      225.60      267.15     14.81 o 
  -7   8   3       46.48       52.88     14.64 o 
  -6   8   3     3701.14     3531.60     36.45 o 
  -5   8   3     2798.20     2748.45     32.18 o 
  -4   8   3     4464.55     4322.24     45.27 o 
  -3   8   3     2994.76     2939.03     24.44 o 
  -2   8   3      795.09      796.85     18.65 o 
  -1   8   3     1840.58     1773.00     20.57 o 
   0   8   3     7496.28     7282.69     80.05 o 
   1   8   3       75.41       62.29     17.58 o 
   2   8   3     5045.39     4865.96     60.78 o 
   3   8   3     1937.70     1926.61     20.82 o 
   4   8   3      236.73      256.87     15.44 o 
   5   8   3     1673.74     1680.30     17.46 o 
   6   8   3       79.97       93.47     14.39 o 
   7   8   3       49.65       54.48     14.62 o 
   8   8   3     1056.98     1042.97     15.49 o 
   9   8   3     1202.38     1242.94     16.10 o 
  10   8   3      475.44      487.28     15.92 o 
  11   8   3     1557.08     1599.04     17.66 o 
  12   8   3       41.18       31.91     15.25 o 
  13   8   3      393.11      420.67     17.86 o 
  14   8   3      368.41      375.22     18.98 o 
 -14   9   3      929.74      938.17     18.88 o 
 -13   9   3       50.84       83.85     17.07 o 
 -12   9   3      101.45      112.69     15.53 o 
 -11   9   3       32.56       41.35     15.93 o 
 -10   9   3      419.18      441.03     16.34 o 
  -9   9   3       35.33       32.33     15.29 o 
  -8   9   3      457.39      463.75     15.40 o 
  -7   9   3     2745.94     2743.04     32.55 o 
  -6   9   3      275.03      272.60     16.06 o 
  -5   9   3     4739.02     4480.69     51.16 o 
  -4   9   3     2614.91     2540.94     25.08 o 
  -3   9   3       12.22       19.74     17.24 o 
  -2   9   3     1046.47     1019.86     21.16 o 
  -1   9   3     2460.26     2427.04     24.98 o 
   0   9   3       86.64       85.90     18.14 o 
   1   9   3     2348.21     2220.41     35.96 o 
   2   9   3     2712.95     2693.36     30.61 o 
   3   9   3      176.74      174.97     16.49 o 
   4   9   3     1764.16     1716.90     23.12 o 
   5   9   3       10.34       25.86     15.71 o 
   6   9   3     1148.48     1147.70     17.35 o 
   7   9   3     1606.77     1624.92     17.96 o 
   8   9   3     1783.75     1781.50     18.58 o 
   9   9   3      511.88      485.11     17.23 o 
  10   9   3     3120.28     3112.15     32.29 o 
  11   9   3       92.60       89.12     16.83 o 
  12   9   3      312.96      316.94     17.29 o 
  13   9   3      295.88      289.28     19.21 o 
 -13  10   3      557.09      520.82     18.71 o 
 -12  10   3       50.82       64.96     18.07 o 
 -11  10   3       24.00       37.33     16.65 o 
 -10  10   3       33.39       42.62     15.83 o 
  -9  10   3      864.26      847.33     19.81 o 
  -8  10   3      115.94      115.02     15.23 o 
  -7  10   3      224.31      233.20     16.51 o 
  -6  10   3       42.95       36.73     16.05 o 
  -5  10   3      379.45      361.21     17.39 o 
  -4  10   3      815.72      831.87     21.04 o 
  -3  10   3        8.39        2.84     18.62 o 
  -2  10   3       39.31       73.99     19.44 o 
  -1  10   3      790.08      765.80     21.45 o 
   0  10   3     1076.45     1035.76     21.91 o 
   1  10   3      629.62      550.36     20.11 o 
   2  10   3      198.91      173.30     17.77 o 
   3  10   3      206.48      219.75     17.07 o 
   4  10   3       19.54       28.78     16.64 o 
   5  10   3        1.34        4.59     18.63 o 
   6  10   3      148.22      165.71     17.12 o 
   7  10   3        0.61        8.84     16.13 o 
   8  10   3        6.71       16.64     15.91 o 
   9  10   3      561.06      539.31     18.07 o 
  10  10   3      100.74       95.54     17.21 o 
  11  10   3      715.06      716.34     18.59 o 
  12  10   3        4.26       13.80     17.24 o 
 -12  11   3       17.33       25.31     18.07 o 
 -11  11   3        6.99       20.80     18.68 o 
 -10  11   3      153.49      162.02     18.44 o 
  -9  11   3      108.42      120.89     18.24 o 
  -8  11   3       18.92       23.18     16.54 o 
  -7  11   3        1.94        5.11     17.55 o 
  -6  11   3      238.61      233.66     18.84 o 
  -5  11   3       90.89      115.68     18.31 o 
  -4  11   3      158.34      139.64     20.89 o 
  -3  11   3      146.44      144.76     21.42 o 
  -2  11   3      360.38      376.83     20.82 o 
  -1  11   3       63.00       75.21     19.89 o 
   0  11   3        2.66       15.78     19.37 o 
   1  11   3       21.48       24.53     19.58 o 
   2  11   3        1.96        9.23     18.67 o 
   3  11   3       27.13       42.58     17.40 o 
   4  11   3      111.85      106.20     19.35 o 
   5  11   3        6.66       17.58     20.80 o 
   6  11   3      225.37      240.38     18.26 o 
   7  11   3      189.86      200.31     17.87 o 
   8  11   3       17.77       20.90     17.56 o 
   9  11   3        9.89        6.71     17.44 o 
  10  11   3      337.45      349.34     17.91 o 
  11  11   3       49.74       50.62     19.10 o 
 -11  12   3       84.68       76.99     20.50 o 
 -10  12   3      124.30      126.62     19.09 o 
  -9  12   3      346.10      324.72     19.75 o 
  -8  12   3      327.63      355.46     21.54 o 
  -7  12   3      661.93      670.22     20.61 o 
  -6  12   3       49.96       28.77     19.62 o 
  -5  12   3       13.33       21.47     20.47 o 
  -4  12   3       10.54       33.49     25.87 o 
  -3  12   3      791.02      762.18     21.68 o 
  -2  12   3       91.93       95.34     22.35 o 
  -1  12   3       73.69       66.58     20.61 o 
   0  12   3      457.42      432.65     21.57 o 
   1  12   3     1318.28     1275.89     29.96 o 
   2  12   3      517.34      480.36     21.07 o 
   3  12   3      384.86      364.44     21.60 o 
   4  12   3      880.77      848.55     20.95 o 
   5  12   3       36.80       30.88     24.19 o 
   6  12   3       36.49       40.29     18.91 o 
   7  12   3        0.22        7.77     19.68 o 
   8  12   3       75.92       82.16     20.70 o 
   9  12   3       23.18       29.04     19.71 o 
  10  12   3      145.69      156.67     20.28 o 
  -9  13   3      332.47      321.40     21.31 o 
  -8  13   3      430.76      443.78     23.06 o 
  -7  13   3      374.58      369.56     21.58 o 
  -6  13   3      358.48      327.43     22.68 o 
  -5  13   3       72.15       82.53     21.55 o 
  -4  13   3       13.88        1.94     27.36 o 
  -3  13   3       54.10       41.36     21.12 o 
  -2  13   3      194.83      199.14     22.31 o 
  -1  13   3        2.74       27.64     21.26 o 
   0  13   3       53.67       48.51     20.39 o 
   1  13   3      227.87      252.73     21.10 o 
   2  13   3      562.52      556.83     23.56 o 
   3  13   3      356.08      336.95     24.26 o 
   4  13   3      225.12      227.71     20.41 o 
   5  13   3      249.41      269.55     20.40 o 
   6  13   3       44.91       47.06     20.17 o 
   7  13   3       10.92        8.08     22.23 o 
   8  13   3       52.37       46.41     20.85 o 
  -7  14   3       81.15       81.45     23.30 o 
  -6  14   3      229.19      229.05     25.09 o 
  -5  14   3       16.25       15.70     24.02 o 
  -4  14   3      388.04      394.10     28.39 o 
  -3  14   3       25.82       25.79     24.80 o 
  -2  14   3       19.82       31.84     24.71 o 
  -1  14   3       11.43       -0.79     22.03 o 
   0  14   3      459.43      481.22     24.42 o 
   1  14   3      141.47      118.14     24.92 o 
   2  14   3      622.96      611.88     24.65 o 
   3  14   3      168.71      155.02     25.14 o 
   4  14   3      212.19      187.64     27.93 o 
   5  14   3      393.28      380.17     23.78 o 
   6  14   3       22.91       32.20     24.01 o 
  -4  15   3        5.48        8.80     24.42 o 
  -3  15   3        2.40       30.16     31.07 o 
  -2  15   3      192.72      189.68     26.82 o 
  -1  15   3       50.24       60.85     23.52 o 
   0  15   3       30.79       30.34     24.83 o 
   1  15   3      388.26      391.57     25.71 o 
   2  15   3       96.85       99.48     25.32 o 
   3  15   3       31.60       14.36     25.17 o 
 -17   0   4        2.95       18.75     22.18 o 
 -16   0   4     1026.09     1065.47     24.28 o 
 -15   0   4      750.65      769.23     21.55 o 
 -14   0   4      331.89      351.85     21.04 o 
 -13   0   4      503.56      527.53     19.41 o 
 -12   0   4      926.70      883.37     20.00 o 
 -11   0   4     1106.02     1073.32     20.23 o 
 -10   0   4       65.25       81.53     15.65 o 
  -9   0   4      118.06      144.36     18.64 o 
  -8   0   4      783.65      830.26     19.57 o 
  -7   0   4     1997.48     1828.62     22.46 o 
  -6   0   4     5515.28     5242.25     54.32 o 
  -5   0   4    11091.50    11022.14     53.02 o 
  -4   0   4    41130.67    39537.63    870.33 o 
  -3   0   4     7369.56     7928.32     47.90 o 
  -2   0   4    89648.31    72438.93    532.73 o 
  -1   0   4     1025.97     1101.17     31.60 o 
   0   0   4     6425.02     6898.21     51.95 o 
   1   0   4     4327.42     4563.21     69.18 o 
   2   0   4      562.81      725.41     23.93 o 
   3   0   4    11852.03    11892.71     50.51 o 
   4   0   4     6876.02     6871.70     64.33 o 
   5   0   4      543.36      387.48     18.77 o 
   6   0   4    11883.08    11852.37     48.62 o 
   7   0   4     3954.35     3739.54     26.36 o 
   8   0   4      712.43      722.72     18.62 o 
   9   0   4     1638.27     1712.37     22.06 o 
  10   0   4     4959.07     4864.99     27.56 o 
  11   0   4      816.69      777.40     19.88 o 
  12   0   4     1587.11     1518.72     22.00 o 
  13   0   4      143.10      158.82     19.37 o 
  14   0   4      471.59      492.79     20.24 o 
  15   0   4      611.20      647.55     22.54 o 
  16   0   4      889.10      910.53     24.38 o 
 -17   1   4      577.52      616.69     17.57 o 
 -16   1   4      124.80      149.23     16.07 o 
 -15   1   4      661.52      698.97     15.21 o 
 -14   1   4        1.47       14.08     13.43 o 
 -13   1   4      264.31      241.73     13.20 o 
 -12   1   4       95.16       89.95     12.74 o 
 -11   1   4      227.27      220.98     13.47 o 
 -10   1   4      405.61      378.63     12.76 o 
  -9   1   4      423.32      466.36     12.94 o 
  -8   1   4       86.62      104.78     12.04 o 
  -7   1   4        1.45       35.79     11.56 o 
  -6   1   4     2674.91     2539.08     18.13 o 
  -5   1   4     7022.92     7018.73     28.26 o 
  -4   1   4     4532.23     4679.29     29.38 o 
  -3   1   4    10819.88    11486.71     39.16 o 
  -2   1   4    10189.45    10836.68     42.46 o 
  -1   1   4     6197.37     6811.09     68.71 o 
   0   1   4      471.33      530.73     19.87 o 
   1   1   4    27690.23    28572.87    304.93 o 
   2   1   4      361.84      393.50     15.02 o 
   3   1   4     3182.18     3167.48     19.76 o 
   4   1   4     3820.87     3630.19     23.07 o 
   5   1   4     6370.61     6149.67     23.50 o 
   6   1   4     7410.93     7420.44     38.43 o 
   7   1   4     2553.40     2502.32     17.00 o 
   8   1   4     1113.14     1105.68     13.84 o 
   9   1   4      236.68      260.77     12.84 o 
  10   1   4       24.52       27.51     12.24 o 
  11   1   4     1354.56     1390.78     14.69 o 
  12   1   4      829.31      821.06     14.50 o 
  13   1   4      319.60      335.11     13.80 o 
  14   1   4     1932.42     1947.91     17.12 o 
  15   1   4     1024.06     1017.23     16.96 o 
  16   1   4      220.05      213.75     16.63 o 
 -17   2   4      209.02      188.56     16.60 o 
 -16   2   4      370.12      367.87     15.65 o 
 -15   2   4      264.97      262.12     15.00 o 
 -14   2   4      294.46      303.11     13.37 o 
 -13   2   4       87.63       89.43     13.87 o 
 -12   2   4      162.77      177.10     13.00 o 
 -11   2   4      676.50      655.91     14.22 o 
 -10   2   4      359.42      329.51     13.53 o 
  -9   2   4      300.63      308.69     12.37 o 
  -8   2   4       92.62       71.53     12.48 o 
  -7   2   4     3643.01     3678.15     22.11 o 
  -6   2   4      438.60      476.99     14.10 o 
  -5   2   4     1862.45     1842.12     18.15 o 
  -4   2   4      131.05      100.84     12.77 o 
  -3   2   4      729.04      735.82     17.20 o 
  -2   2   4     6054.13     6263.70     49.80 o 
  -1   2   4       10.85       22.17     18.22 o 
   0   2   4       39.60       68.96     17.52 o 
   1   2   4       42.91       51.27     14.42 o 
   2   2   4    14137.55    14911.52    157.04 o 
   3   2   4       43.83       44.20     13.34 o 
   4   2   4     2124.01     2000.90     18.08 o 
   5   2   4     1094.02     1024.23     14.89 o 
   6   2   4       86.66       58.60     12.23 o 
   7   2   4     4085.29     4039.13     22.65 o 
   8   2   4      204.16      204.73     11.65 o 
   9   2   4      205.12      181.59     12.10 o 
  10   2   4      479.63      479.43     12.30 o 
  11   2   4      142.98      123.52     12.59 o 
  12   2   4        7.67       18.05     14.73 o 
  13   2   4      376.58      354.04     13.19 o 
  14   2   4      142.14      157.11     14.60 o 
  15   2   4      399.43      442.01     17.14 o 
  16   2   4      668.08      692.46     17.00 o 
 -17   3   4        8.59       22.80     16.57 o 
 -16   3   4      130.29      149.98     15.42 o 
 -15   3   4        0.91       12.04     13.68 o 
 -14   3   4      165.18      166.91     13.49 o 
 -13   3   4      347.72      318.71     14.01 o 
 -12   3   4      183.34      210.45     13.46 o 
 -11   3   4       44.28       50.71     12.58 o 
 -10   3   4     2163.00     1969.46     16.34 o 
  -9   3   4     2190.58     2140.71     16.87 o 
  -8   3   4        1.86        4.09     12.89 o 
  -7   3   4     4302.38     4115.04     19.77 o 
  -6   3   4      566.27      508.54     13.82 o 
  -5   3   4       69.02       60.35     14.28 o 
  -4   3   4     1270.45     1332.19     18.11 o 
  -3   3   4      585.18      619.13     16.26 o 
  -2   3   4     1023.74     1123.05     18.05 o 
  -1   3   4     5818.30     6502.94     37.61 o 
   0   3   4     2189.88     2366.76     21.91 o 
   1   3   4      489.17      506.13     16.38 o 
   2   3   4    11805.17    12241.42     76.94 o 
   3   3   4     3835.54     4103.00     26.20 o 
   4   3   4     4720.86     4886.66     27.26 o 
   5   3   4     5898.80     5779.85     23.61 o 
   6   3   4     1188.40     1291.74     15.88 o 
   7   3   4        8.91       14.29     12.62 o 
   8   3   4     1061.00     1078.84     13.28 o 
   9   3   4        0.01        5.68     12.49 o 
  10   3   4       24.47       32.59     12.56 o 
  11   3   4      128.66      119.57     13.11 o 
  12   3   4      111.81       97.58     13.91 o 
  13   3   4       41.44       52.16     15.28 o 
  14   3   4      683.92      690.52     16.77 o 
  15   3   4       63.11       65.49     15.27 o 
  16   3   4      142.69      158.72     16.09 o 
 -17   4   4      434.12      453.11     16.67 o 
 -16   4   4        2.47       14.03     15.52 o 
 -15   4   4      356.17      343.13     15.87 o 
 -14   4   4      354.06      348.03     15.19 o 
 -13   4   4      365.12      363.89     14.79 o 
 -12   4   4       17.47       26.36     13.02 o 
 -11   4   4      602.50      565.47     14.14 o 
 -10   4   4      761.45      743.79     14.27 o 
  -9   4   4     2136.39     2038.01     16.82 o 
  -8   4   4     7348.48     7125.62     24.29 o 
  -7   4   4       47.84       50.37     12.55 o 
  -6   4   4     3001.77     2736.00     18.35 o 
  -5   4   4      256.85      348.54     15.22 o 
  -4   4   4      491.84      415.24     14.69 o 
  -3   4   4        2.94       12.82     13.86 o 
  -2   4   4       26.94       16.76     14.77 o 
  -1   4   4     1072.45     1140.66     17.95 o 
   0   4   4     4648.93     4797.04     31.54 o 
   1   4   4    10052.66    10335.46     59.17 o 
   2   4   4      923.20      808.07     16.38 o 
   3   4   4     7485.71     7112.06     40.68 o 
   4   4   4      134.42      125.14     12.98 o 
   5   4   4      381.16      328.93     12.65 o 
   6   4   4      775.24      792.71     13.86 o 
   7   4   4        9.20       15.33     11.94 o 
   8   4   4      835.43      782.85     13.53 o 
   9   4   4      310.07      284.27     13.64 o 
  10   4   4       35.37       47.44     14.51 o 
  11   4   4       45.21       34.14     13.96 o 
  12   4   4     1686.00     1637.78     17.26 o 
  13   4   4        7.24       14.64     15.78 o 
  14   4   4      383.37      388.16     16.34 o 
  15   4   4      166.28      169.32     16.67 o 
  16   4   4       63.81       66.88     17.65 o 
 -16   5   4     1235.73     1281.51     26.32 o 
 -15   5   4      156.70      182.07     16.51 o 
 -14   5   4      339.22      337.20     16.29 o 
 -13   5   4      728.03      708.29     14.15 o 
 -12   5   4      850.44      868.59     15.04 o 
 -11   5   4        5.60       -1.45     13.96 o 
 -10   5   4     4635.40     4503.92     19.86 o 
  -9   5   4     5375.10     5084.17     34.96 o 
  -8   5   4     1144.97     1193.84     16.36 o 
  -7   5   4     5767.78     5476.17     32.92 o 
  -6   5   4        1.77        6.80     13.03 o 
  -5   5   4    12507.01    12595.20     66.53 o 
  -4   5   4       67.93       68.55     13.78 o 
  -3   5   4       21.07      105.92     14.13 o 
  -2   5   4      412.62      422.65     15.19 o 
  -1   5   4      117.34      115.89     15.38 o 
   0   5   4     1138.18     1068.00     18.09 o 
   1   5   4     5087.21     5255.54     38.78 o 
   2   5   4    16661.39    16334.08    130.37 o 
   3   5   4     1152.99     1078.34     16.09 o 
   4   5   4    15869.19    15749.72    115.81 o 
   5   5   4      341.84      428.03     14.11 o 
   6   5   4     1276.18     1306.42     15.47 o 
   7   5   4       47.15       53.74     13.02 o 
   8   5   4       51.92       50.58     12.71 o 
   9   5   4       83.10      100.92     12.92 o 
  10   5   4      359.63      388.97     12.99 o 
  11   5   4      105.92      114.55     14.07 o 
  12   5   4      144.59      149.48     14.21 o 
  13   5   4     2342.94     2294.65     27.70 o 
  14   5   4        3.10        1.13     15.98 o 
  15   5   4      186.31      178.84     16.63 o 
 -16   6   4        3.88       17.91     17.21 o 
 -15   6   4      502.09      508.72     18.26 o 
 -14   6   4      204.46      203.47     15.99 o 
 -13   6   4      385.51      383.71     16.39 o 
 -12   6   4        0.12        2.35     13.82 o 
 -11   6   4      587.90      553.50     14.75 o 
 -10   6   4       13.29       16.12     13.49 o 
  -9   6   4     1527.11     1491.74     16.23 o 
  -8   6   4     4354.75     4270.08     27.33 o 
  -7   6   4      180.05      186.91     13.86 o 
  -6   6   4     4706.36     4283.25     29.41 o 
  -5   6   4      543.12      553.43     14.94 o 
  -4   6   4     4219.50     4087.27     37.08 o 
  -3   6   4        2.85        8.82     14.57 o 
  -2   6   4     1265.15     1178.61     17.80 o 
  -1   6   4       65.67       50.35     15.54 o 
   0   6   4        7.43       26.09     14.94 o 
   1   6   4     6038.38     5784.91     42.11 o 
   2   6   4        1.56       16.38     14.69 o 
   3   6   4    13691.86    13165.12    109.44 o 
   4   6   4      315.95      334.39     15.81 o 
   5   6   4     4102.32     4164.35     25.17 o 
   6   6   4      139.24      136.88     13.21 o 
   7   6   4       28.80       32.48     13.28 o 
   8   6   4     1360.93     1321.88     15.88 o 
   9   6   4      212.29      221.95     14.35 o 
  10   6   4      450.68      454.97     14.92 o 
  11   6   4       68.24       69.57     13.55 o 
  12   6   4     1672.84     1677.76     17.82 o 
  13   6   4      124.07      125.72     15.71 o 
  14   6   4      650.46      685.81     17.40 o 
  15   6   4       16.10        6.90     17.29 o 
 -15   7   4       19.30       33.37     17.10 o 
 -14   7   4        8.93       18.15     16.08 o 
 -13   7   4      116.13      123.41     14.51 o 
 -12   7   4      234.17      217.60     15.53 o 
 -11   7   4       24.93       26.77     13.58 o 
 -10   7   4     1152.77     1114.69     16.04 o 
  -9   7   4     1171.01     1183.02     16.41 o 
  -8   7   4       33.29       45.21     14.15 o 
  -7   7   4     3071.81     2965.60     22.89 o 
  -6   7   4      296.28      286.67     15.28 o 
  -5   7   4     2841.84     2772.63     22.62 o 
  -4   7   4      257.67      248.25     14.46 o 
  -3   7   4      452.79      388.70     16.46 o 
  -2   7   4      131.91      123.63     14.92 o 
  -1   7   4      330.49      390.28     16.75 o 
   0   7   4        7.22        1.80     14.37 o 
   1   7   4       15.89       23.34     14.72 o 
   2   7   4     4628.87     4844.55     42.47 o 
   3   7   4      891.05      909.61     16.69 o 
   4   7   4     7323.12     7403.34     52.41 o 
   5   7   4      455.49      441.28     14.29 o 
   6   7   4      277.55      280.03     14.34 o 
   7   7   4       65.31       54.69     13.66 o 
   8   7   4      127.96      130.86     14.05 o 
   9   7   4      487.43      502.31     14.49 o 
  10   7   4        0.74       13.93     14.83 o 
  11   7   4      124.94      141.44     14.04 o 
  12   7   4       18.42       18.69     15.60 o 
  13   7   4      408.53      426.73     16.68 o 
  14   7   4       45.12       48.07     15.75 o 
 -15   8   4       47.82       58.48     16.71 o 
 -14   8   4      149.01      136.38     15.95 o 
 -13   8   4       23.04       28.70     16.51 o 
 -12   8   4      459.41      411.03     16.77 o 
 -11   8   4        2.68        6.36     14.69 o 
 -10   8   4      179.49      187.50     14.81 o 
  -9   8   4       26.44       16.42     14.92 o 
  -8   8   4       25.89       43.50     14.64 o 
  -7   8   4      809.30      779.18     16.14 o 
  -6   8   4      340.58      332.18     15.55 o 
  -5   8   4      458.99      459.89     16.63 o 
  -4   8   4        1.37       10.12     15.37 o 
  -3   8   4      149.78      120.53     15.54 o 
  -2   8   4       40.64       43.70     17.08 o 
  -1   8   4      588.76      567.22     18.26 o 
   0   8   4        0.07        8.74     17.06 o 
   1   8   4      551.92      552.41     17.62 o 
   2   8   4      727.04      727.52     16.77 o 
   3   8   4       77.35       94.46     14.36 o 
   4   8   4       52.56       70.17     15.27 o 
   5   8   4      161.33      142.43     14.64 o 
   6   8   4      528.59      548.13     15.34 o 
   7   8   4      186.43      204.67     14.33 o 
   8   8   4       74.65       82.26     14.98 o 
   9   8   4       31.27       30.87     14.47 o 
  10   8   4        2.01        8.39     14.75 o 
  11   8   4      357.59      349.74     15.82 o 
  12   8   4        2.99        7.70     16.20 o 
  13   8   4       20.03       31.19     16.17 o 
  14   8   4       10.49        6.66     17.92 o 
 -14   9   4       31.13       34.38     17.46 o 
 -13   9   4      140.72      165.15     16.68 o 
 -12   9   4        0.40        8.08     16.84 o 
 -11   9   4      181.15      166.80     16.10 o 
 -10   9   4      207.28      205.50     15.93 o 
  -9   9   4      106.11      113.40     15.45 o 
  -8   9   4      160.72      194.82     15.55 o 
  -7   9   4      114.05      133.75     16.05 o 
  -6   9   4       66.57       62.58     15.66 o 
  -5   9   4       10.97       12.50     16.85 o 
  -4   9   4      620.11      590.44     18.76 o 
  -3   9   4       38.68       48.94     17.00 o 
  -2   9   4     2488.45     2361.73     22.83 o 
  -1   9   4      966.77      962.73     20.56 o 
   0   9   4      134.77      124.99     18.35 o 
   1   9   4     1714.10     1651.72     26.47 o 
   2   9   4     3237.34     3111.94     25.30 o 
   3   9   4      278.48      270.36     16.75 o 
   4   9   4      635.71      638.17     16.33 o 
   5   9   4        1.51        3.61     15.01 o 
   6   9   4       11.66       13.30     14.41 o 
   7   9   4      520.50      515.31     15.89 o 
   8   9   4       68.03       69.96     14.87 o 
   9   9   4      225.49      242.50     15.56 o 
  10   9   4      988.31      974.07     17.72 o 
  11   9   4       87.89      100.45     16.17 o 
  12   9   4      546.79      554.68     17.91 o 
  13   9   4      359.97      356.06     18.91 o 
 -13  10   4        7.54       15.99     18.68 o 
 -12  10   4      255.10      258.94     16.79 o 
 -11  10   4       19.86        8.86     16.94 o 
 -10  10   4       62.23       56.83     15.89 o 
  -9  10   4      147.42      158.83     16.35 o 
  -8  10   4      324.89      344.34     16.39 o 
  -7  10   4      314.07      309.23     17.54 o 
  -6  10   4      398.26      365.41     17.05 o 
  -5  10   4      231.99      253.61     17.66 o 
  -4  10   4      650.96      630.14     21.18 o 
  -3  10   4     2325.74     2197.29     29.43 o 
  -2  10   4      746.32      834.29     21.84 o 
  -1  10   4       25.35       19.95     17.90 o 
   0  10   4      422.09      425.85     19.32 o 
   1  10   4      932.66      951.47     20.24 o 
   2  10   4     1525.24     1416.25     21.69 o 
   3  10   4      549.32      513.46     18.39 o 
   4  10   4      171.25      174.72     17.03 o 
   5  10   4      154.96      159.36     18.52 o 
   6  10   4      555.60      571.75     18.63 o 
   7  10   4      598.50      595.73     17.62 o 
   8  10   4      397.05      397.66     17.00 o 
   9  10   4      604.73      587.64     18.21 o 
  10  10   4      222.36      237.71     17.49 o 
  11  10   4      457.43      468.79     18.20 o 
  12  10   4     1187.01     1180.91     20.64 o 
 -12  11   4        9.49       11.52     19.13 o 
 -11  11   4      191.47      208.27     18.27 o 
 -10  11   4       13.80       33.54     17.27 o 
  -9  11   4      371.09      368.19     17.79 o 
  -8  11   4      182.90      196.39     17.18 o 
  -7  11   4     1258.00     1291.77     20.07 o 
  -6  11   4      776.73      726.79     19.53 o 
  -5  11   4      527.49      537.28     20.12 o 
  -4  11   4       87.26       95.27     21.00 o 
  -3  11   4      179.73      187.30     21.11 o 
  -2  11   4      383.93      378.66     21.98 o 
  -1  11   4       11.70       12.98     20.50 o 
   0  11   4      307.24      300.51     20.45 o 
   1  11   4     1742.01     1675.47     23.70 o 
   2  11   4      465.86      460.53     20.63 o 
   3  11   4      725.78      685.68     20.37 o 
   4  11   4     1853.36     1829.60     34.43 o 
   5  11   4      424.16      430.77     21.83 o 
   6  11   4     1226.93     1219.14     20.58 o 
   7  11   4      154.60      174.66     18.39 o 
   8  11   4       34.95       33.32     17.41 o 
   9  11   4       23.64       32.53     17.58 o 
  10  11   4       72.15       76.33     18.74 o 
  11  11   4      261.01      268.66     18.22 o 
 -11  12   4       30.05       38.63     19.80 o 
 -10  12   4       71.50       91.39     20.17 o 
  -9  12   4       48.05       52.43     20.09 o 
  -8  12   4      510.44      518.92     20.95 o 
  -7  12   4       60.58       66.63     20.76 o 
  -6  12   4      565.13      557.48     21.46 o 
  -5  12   4        5.59       14.77     20.27 o 
  -4  12   4        4.50       -4.66     22.78 o 
  -3  12   4     1137.70     1047.42     23.62 o 
  -2  12   4        2.28        6.39     19.88 o 
  -1  12   4      383.46      394.10     21.92 o 
   0  12   4      181.34      186.58     22.48 o 
   1  12   4       92.11       98.13     21.43 o 
   2  12   4      646.57      620.46     23.59 o 
   3  12   4     1575.17     1577.41     26.78 o 
   4  12   4      108.94      123.22     20.29 o 
   5  12   4      334.36      341.43     21.69 o 
   6  12   4      141.34      165.82     18.78 o 
   7  12   4       14.60        8.34     19.18 o 
   8  12   4      534.71      515.48     19.70 o 
   9  12   4       37.30       36.76     18.36 o 
  10  12   4        1.19        1.83     20.18 o 
  -9  13   4        0.03       -1.30     21.97 o 
  -8  13   4       60.03       77.62     21.65 o 
  -7  13   4        8.82       16.57     20.46 o 
  -6  13   4        1.92        7.99     21.19 o 
  -5  13   4       19.26       35.88     21.51 o 
  -4  13   4       66.50       76.24     23.94 o 
  -3  13   4      145.53      132.72     22.54 o 
  -2  13   4      195.70      183.51     22.43 o 
  -1  13   4        7.25        9.22     22.13 o 
   0  13   4      160.52      134.39     22.19 o 
   1  13   4       69.09       66.14     22.26 o 
   2  13   4      675.04      616.67     25.71 o 
   3  13   4       55.53       52.06     21.87 o 
   4  13   4      131.40      144.00     21.01 o 
   5  13   4       59.29       74.12     20.92 o 
   6  13   4        0.67       16.19     21.08 o 
   7  13   4      372.21      362.66     22.25 o 
   8  13   4      154.99      126.36     22.18 o 
  -7  14   4        1.63       18.90     23.50 o 
  -6  14   4      218.14      247.44     24.08 o 
  -5  14   4      272.06      271.93     23.73 o 
  -4  14   4      809.46      778.20     26.08 o 
  -3  14   4      142.72      140.37     25.43 o 
  -2  14   4      152.14      145.05     23.63 o 
  -1  14   4      328.57      358.25     24.90 o 
   0  14   4       30.94       48.40     23.58 o 
   1  14   4       26.91       38.10     23.20 o 
   2  14   4       68.67       76.67     22.48 o 
   3  14   4      107.97      117.90     22.73 o 
   4  14   4       61.49       66.99     27.76 o 
   5  14   4       50.68       54.90     21.92 o 
   6  14   4        0.22       -1.75     24.06 o 
  -3  15   4      555.35      539.12     28.76 o 
  -2  15   4      236.46      220.47     25.68 o 
  -1  15   4       33.48       50.87     24.85 o 
   0  15   4      218.61      231.26     25.38 o 
   1  15   4       39.29       53.84     23.86 o 
   2  15   4       27.68       34.16     25.46 o 
 -17   1   5      334.21      349.44     16.03 o 
 -16   1   5      220.13      222.63     16.24 o 
 -15   1   5      544.37      540.04     15.10 o 
 -14   1   5      258.68      267.57     13.72 o 
 -13   1   5       15.39       20.21     12.54 o 
 -12   1   5        5.26       -2.58     13.07 o 
 -11   1   5       30.72       24.67     12.17 o 
 -10   1   5       97.43      111.05     12.55 o 
  -9   1   5       34.35       35.33     12.10 o 
  -8   1   5      106.93       81.17     13.19 o 
  -7   1   5      224.18      201.04     13.16 o 
  -6   1   5     4228.52     4082.28     22.09 o 
  -5   1   5     6830.27     7090.51     30.11 o 
  -4   1   5    19369.73    19689.73    138.38 o 
  -3   1   5     6150.88     6669.06     30.34 o 
  -2   1   5     3305.21     3709.41     32.47 o 
  -1   1   5     9014.99     9541.58     98.73 o 
   0   1   5      449.44      473.05     17.85 o 
   1   1   5       15.19       26.93     13.23 o 
   2   1   5      748.41      851.61     15.64 o 
   3   1   5     2047.72     2018.38     18.02 o 
   4   1   5        6.47       13.44     12.48 o 
   5   1   5     1361.68     1304.07     14.78 o 
   6   1   5      588.07      574.07     14.02 o 
   7   1   5        9.72        8.72     11.79 o 
   8   1   5      332.90      346.78     12.55 o 
   9   1   5      241.92      216.17     12.88 o 
  10   1   5      714.42      686.87     13.89 o 
  11   1   5      305.19      311.74     13.62 o 
  12   1   5      545.36      541.11     13.57 o 
  13   1   5       25.94       25.56     13.60 o 
  14   1   5      481.54      482.89     15.88 o 
  15   1   5       15.29       24.46     15.08 o 
  16   1   5       95.85      104.45     15.82 o 
 -17   2   5        2.00       17.35     16.50 o 
 -16   2   5     1204.09     1251.73     18.68 o 
 -15   2   5      341.39      356.28     16.05 o 
 -14   2   5       93.02      130.91     13.81 o 
 -13   2   5     1266.87     1238.46     14.87 o 
 -12   2   5      873.48      859.06     13.97 o 
 -11   2   5      389.53      387.16     13.89 o 
 -10   2   5     2027.64     1998.30     15.80 o 
  -9   2   5     4966.83     4907.00     22.82 o 
  -8   2   5       29.95       40.38     12.83 o 
  -7   2   5     6495.82     6283.20     36.56 o 
  -6   2   5     1526.27     1487.16     17.87 o 
  -5   2   5     3884.19     3766.93     21.55 o 
  -4   2   5      982.86      957.71     16.23 o 
  -3   2   5      259.57      235.28     15.02 o 
  -2   2   5     1074.04     1181.05     19.10 o 
  -1   2   5     6890.41     7421.82     59.92 o 
   0   2   5     3060.67     3537.75     25.37 o 
   1   2   5     5774.00     6125.85     44.02 o 
   2   2   5     7080.24     7053.55     52.06 o 
   3   2   5      127.34      179.33     12.80 o 
   4   2   5     8421.00     7920.37     29.23 o 
   5   2   5       38.24       45.93     12.97 o 
   6   2   5     1347.39     1177.59     14.95 o 
   7   2   5      311.01      304.48     12.32 o 
   8   2   5      293.48      257.66     12.77 o 
   9   2   5      180.78      175.25     12.61 o 
  10   2   5      559.55      605.89     12.88 o 
  11   2   5      506.61      525.65     13.43 o 
  12   2   5        7.83       15.76     12.66 o 
  13   2   5     1523.30     1498.83     17.20 o 
  14   2   5      176.69      184.87     14.17 o 
  15   2   5      400.03      400.81     16.72 o 
  16   2   5       14.14       32.28     16.08 o 
 -17   3   5      464.57      488.86     17.31 o 
 -16   3   5       66.56       88.36     16.73 o 
 -15   3   5      608.05      611.72     15.06 o 
 -14   3   5      305.18      315.81     14.22 o 
 -13   3   5      355.26      352.35     13.95 o 
 -12   3   5      988.32      931.03     14.82 o 
 -11   3   5     1144.20     1167.50     14.87 o 
 -10   3   5       19.61       19.55     12.71 o 
  -9   3   5     3812.58     3831.46     21.97 o 
  -8   3   5     6058.63     5886.21     21.83 o 
  -7   3   5       94.93       71.95     12.21 o 
  -6   3   5     4546.25     4529.79     27.02 o 
  -5   3   5     6138.13     6412.20     50.10 o 
  -4   3   5       33.36       28.39     13.48 o 
  -3   3   5     1111.21     1222.34     17.28 o 
  -2   3   5    10438.12    10538.43     79.73 o 
  -1   3   5     1189.70     1222.52     18.68 o 
   0   3   5     5515.36     5637.11     29.86 o 
   1   3   5     1439.86     1383.55     17.65 o 
   2   3   5     8497.35     8397.21     45.23 o 
   3   3   5     9883.03     9277.23     66.50 o 
   4   3   5      155.88      165.45     13.09 o 
   5   3   5     1889.24     1686.36     15.05 o 
   6   3   5      458.20      498.61     13.34 o 
   7   3   5      483.37      393.39     13.98 o 
   8   3   5     1512.05     1467.44     16.58 o 
   9   3   5     3258.64     3147.81     20.06 o 
  10   3   5      193.11      184.28     12.00 o 
  11   3   5       25.51       19.40     12.35 o 
  12   3   5     2659.98     2589.40     17.62 o 
  13   3   5      312.02      317.30     14.22 o 
  14   3   5     1507.41     1616.87     17.52 o 
  15   3   5        3.77       10.09     16.04 o 
 -17   4   5        0.39       -1.56     15.93 o 
 -16   4   5      556.58      563.00     16.67 o 
 -15   4   5      225.36      217.94     15.39 o 
 -14   4   5      364.51      367.95     14.46 o 
 -13   4   5      769.40      787.64     15.87 o 
 -12   4   5     1098.06     1084.92     15.26 o 
 -11   4   5       18.50       23.51     12.72 o 
 -10   4   5     1208.11     1197.68     15.09 o 
  -9   4   5     2703.97     2679.48     17.06 o 
  -8   4   5       15.92       26.80     13.63 o 
  -7   4   5       57.33       27.78     12.61 o 
  -6   4   5      580.91      564.76     14.37 o 
  -5   4   5     1248.52     1303.11     17.27 o 
  -4   4   5     1217.39     1296.82     16.65 o 
  -3   4   5     1410.21     1344.89     17.80 o 
  -2   4   5     1174.17     1348.43     18.99 o 
  -1   4   5        7.04       38.56     14.54 o 
   0   4   5     4437.28     4796.56     26.41 o 
   1   4   5     5573.23     5488.05     26.50 o 
   2   4   5     2834.46     2686.82     20.26 o 
   3   4   5      143.36      134.90     15.50 o 
   4   4   5     2893.39     2604.94     18.03 o 
   5   4   5     1280.02     1315.06     14.72 o 
   6   4   5      517.62      437.71     13.57 o 
   7   4   5      118.13      107.90     12.79 o 
   8   4   5     1046.61     1056.78     14.02 o 
   9   4   5      116.65      113.52     13.53 o 
  10   4   5       11.41       20.30     12.78 o 
  11   4   5      256.93      272.27     15.33 o 
  12   4   5      238.53      224.80     15.08 o 
  13   4   5      690.81      694.28     16.20 o 
  14   4   5      338.64      345.27     17.26 o 
  15   4   5      384.14      353.79     17.73 o 
 -16   5   5      122.43      134.01     16.21 o 
 -15   5   5       14.90       17.81     15.12 o 
 -14   5   5       27.80       41.79     15.71 o 
 -13   5   5        4.37       -1.89     13.74 o 
 -12   5   5     1016.08      964.73     15.97 o 
 -11   5   5      162.17      167.20     13.56 o 
 -10   5   5      277.80      278.52     13.54 o 
  -9   5   5      570.04      567.68     14.39 o 
  -8   5   5      832.71      799.74     15.54 o 
  -7   5   5        1.13       10.55     13.12 o 
  -6   5   5      428.58      419.07     13.75 o 
  -5   5   5     1044.35     1205.32     17.22 o 
  -4   5   5       65.82       65.90     15.19 o 
  -3   5   5      204.98      182.80     14.73 o 
  -2   5   5     1866.29     2103.45     20.22 o 
  -1   5   5      191.98      196.52     14.69 o 
   0   5   5       51.05       24.33     15.01 o 
   1   5   5     1644.85     1664.70     18.29 o 
   2   5   5      155.87      133.21     14.13 o 
   3   5   5     3423.36     3160.26     20.12 o 
   4   5   5        0.34       -1.43     13.20 o 
   5   5   5       58.47       66.24     12.95 o 
   6   5   5      194.19      182.96     13.33 o 
   7   5   5      118.91      138.82     12.95 o 
   8   5   5     1842.29     1746.52     16.25 o 
   9   5   5      257.94      264.78     13.27 o 
  10   5   5      216.67      210.98     13.44 o 
  11   5   5      138.52      134.08     14.13 o 
  12   5   5     1205.68     1170.99     16.14 o 
  13   5   5       37.38       32.44     14.80 o 
  14   5   5      207.57      238.29     14.74 o 
  15   5   5       58.30       31.80     17.22 o 
 -16   6   5      102.78      101.60     18.60 o 
 -15   6   5       18.80       28.07     17.50 o 
 -14   6   5      733.76      730.13     17.63 o 
 -13   6   5       65.31       66.98     15.04 o 
 -12   6   5        0.38       -0.03     15.71 o 
 -11   6   5      304.49      282.40     14.74 o 
 -10   6   5      116.51      110.12     14.27 o 
  -9   6   5      367.37      356.96     13.78 o 
  -8   6   5       11.99        9.89     13.72 o 
  -7   6   5       71.86       73.84     13.63 o 
  -6   6   5     1715.53     1683.00     17.31 o 
  -5   6   5     1793.59     1760.70     19.56 o 
  -4   6   5       79.42      106.12     14.14 o 
  -3   6   5     2081.84     2206.47     22.21 o 
  -2   6   5     1828.52     1931.07     19.91 o 
  -1   6   5      653.03      705.23     16.11 o 
   0   6   5      141.08      170.79     13.91 o 
   1   6   5      264.04      261.35     15.15 o 
   2   6   5      687.65      734.23     16.34 o 
   3   6   5      941.28      968.10     16.40 o 
   4   6   5       18.87       21.78     14.79 o 
   5   6   5      940.67      924.22     15.00 o 
   6   6   5     1485.33     1531.98     16.66 o 
   7   6   5      426.86      410.71     14.07 o 
   8   6   5      290.95      304.18     14.27 o 
   9   6   5      575.32      560.13     14.76 o 
  10   6   5      129.44      137.05     13.38 o 
  11   6   5       23.54       35.88     14.75 o 
  12   6   5      435.67      393.27     14.99 o 
  13   6   5        0.48        4.08     15.36 o 
  14   6   5       98.35       98.52     17.23 o 
 -15   7   5     1477.85     1436.89     19.99 o 
 -14   7   5       72.26       67.18     15.71 o 
 -13   7   5      770.31      769.59     16.47 o 
 -12   7   5       76.18       84.15     14.76 o 
 -11   7   5       89.20       94.55     14.70 o 
 -10   7   5        0.99        4.09     13.89 o 
  -9   7   5       63.89       73.19     14.11 o 
  -8   7   5      411.70      416.96     14.38 o 
  -7   7   5      463.28      437.39     14.95 o 
  -6   7   5     2481.93     2450.37     26.36 o 
  -5   7   5     1437.07     1451.15     20.21 o 
  -4   7   5     2338.69     2205.56     27.39 o 
  -3   7   5      100.56      146.56     15.73 o 
  -2   7   5     1068.49     1021.57     19.04 o 
  -1   7   5      383.42      375.46     15.06 o 
   0   7   5      332.88      310.61     15.65 o 
   1   7   5       11.66       27.93     14.28 o 
   2   7   5       71.83       88.00     14.25 o 
   3   7   5     2350.43     2448.09     23.28 o 
   4   7   5      528.66      531.81     16.94 o 
   5   7   5     1204.03     1257.24     16.68 o 
   6   7   5      145.16      149.38     13.66 o 
   7   7   5        2.07       11.11     13.64 o 
   8   7   5        6.73        7.83     13.35 o 
   9   7   5        8.71       30.14     14.28 o 
  10   7   5       61.86       71.12     14.93 o 
  11   7   5      165.62      165.01     15.91 o 
  12   7   5      178.87      168.31     15.77 o 
  13   7   5      173.49      186.30     15.70 o 
  14   7   5      165.57      196.52     17.36 o 
 -15   8   5      190.02      194.43     18.31 o 
 -14   8   5      512.00      547.11     17.65 o 
 -13   8   5        0.12       -3.22     15.35 o 
 -12   8   5       18.43       37.53     15.22 o 
 -11   8   5       62.99       69.13     15.11 o 
 -10   8   5        1.12       16.01     14.79 o 
  -9   8   5       76.65       68.89     14.82 o 
  -8   8   5       82.90      109.10     15.08 o 
  -7   8   5     1735.61     1767.42     21.99 o 
  -6   8   5     2141.47     2159.25     19.61 o 
  -5   8   5     8957.99     8737.50     89.03 o 
  -4   8   5      285.63      264.80     15.94 o 
  -3   8   5     2405.83     2289.69     23.17 o 
  -2   8   5      819.61      806.41     17.53 o 
  -1   8   5      465.00      497.62     18.58 o 
   0   8   5        1.57        5.15     15.76 o 
   1   8   5      126.00      171.64     15.25 o 
   2   8   5        3.16        9.06     15.19 o 
   3   8   5      368.99      377.18     15.48 o 
   4   8   5     1320.26     1379.42     17.51 o 
   5   8   5      494.33      452.80     15.21 o 
   6   8   5     4729.90     4624.25     49.99 o 
   7   8   5        0.27       11.86     13.68 o 
   8   8   5       31.08       23.65     15.10 o 
   9   8   5      826.05      841.03     15.79 o 
  10   8   5      203.26      208.27     14.64 o 
  11   8   5       82.84       69.56     15.88 o 
  12   8   5       64.94       80.75     16.09 o 
  13   8   5      107.17      127.65     17.09 o 
 -14   9   5        0.14       -0.84     17.34 o 
 -13   9   5       61.66       69.81     16.96 o 
 -12   9   5        9.00        9.72     15.36 o 
 -11   9   5      777.94      769.15     17.24 o 
 -10   9   5        7.27       10.64     15.68 o 
  -9   9   5       20.42       29.01     16.02 o 
  -8   9   5      783.75      792.41     17.02 o 
  -7   9   5     1387.51     1344.61     19.73 o 
  -6   9   5     1496.82     1525.46     22.57 o 
  -5   9   5       11.92        9.66     16.25 o 
  -4   9   5     4983.38     4768.67     59.50 o 
  -3   9   5      286.32      291.75     17.83 o 
  -2   9   5       49.17       54.45     16.74 o 
  -1   9   5      118.06      117.32     17.29 o 
   0   9   5     1709.72     1649.47     20.18 o 
   1   9   5     1649.01     1603.53     20.54 o 
   2   9   5      118.32      126.75     16.02 o 
   3   9   5      497.93      518.80     16.75 o 
   4   9   5     1541.51     1495.46     18.68 o 
   5   9   5     1245.08     1266.06     18.33 o 
   6   9   5      620.58      656.38     15.54 o 
   7   9   5      208.71      220.32     15.11 o 
   8   9   5      296.77      301.67     15.42 o 
   9   9   5        6.28       -0.27     15.37 o 
  10   9   5       15.71       20.31     14.88 o 
  11   9   5      106.81      112.39     15.79 o 
  12   9   5       52.94       56.45     17.08 o 
 -13  10   5       58.31       70.40     19.14 o 
 -12  10   5       30.52       38.95     17.73 o 
 -11  10   5        0.65        6.47     17.03 o 
 -10  10   5      225.93      229.83     16.21 o 
  -9  10   5      288.61      280.01     16.43 o 
  -8  10   5      235.73      247.56     16.94 o 
  -7  10   5      698.27      699.78     18.04 o 
  -6  10   5       17.79        9.78     16.41 o 
  -5  10   5      224.59      233.23     16.77 o 
  -4  10   5       15.59       15.99     18.75 o 
  -3  10   5        1.52       -0.60     16.60 o 
  -2  10   5      165.69      166.41     18.15 o 
  -1  10   5       31.58       40.52     19.00 o 
   0  10   5      322.10      338.54     20.44 o 
   1  10   5      407.20      397.84     19.99 o 
   2  10   5      232.16      217.95     17.92 o 
   3  10   5       31.96       42.90     16.77 o 
   4  10   5        0.66        9.31     16.14 o 
   5  10   5      561.47      572.49     17.02 o 
   6  10   5      853.29      828.23     18.22 o 
   7  10   5       78.90       73.34     15.47 o 
   8  10   5       37.93       44.48     16.38 o 
   9  10   5       71.30       67.39     16.65 o 
  10  10   5      122.34      131.63     16.76 o 
  11  10   5       47.07       62.86     17.99 o 
  12  10   5       19.06       19.42     19.52 o 
 -12  11   5        0.43        9.76     18.84 o 
 -11  11   5      479.36      509.33     18.74 o 
 -10  11   5        4.85       16.37     17.93 o 
  -9  11   5      123.30      132.40     17.86 o 
  -8  11   5        0.18       -3.87     18.12 o 
  -7  11   5       44.87       47.04     17.87 o 
  -6  11   5       31.37       37.51     17.72 o 
  -5  11   5      166.72      161.28     18.57 o 
  -4  11   5        1.52       16.79     21.00 o 
  -3  11   5      107.36      115.24     19.25 o 
  -2  11   5      387.22      400.69     22.17 o 
  -1  11   5       12.97       29.37     19.47 o 
   0  11   5     1400.50     1430.75     23.83 o 
   1  11   5      356.80      373.10     20.77 o 
   2  11   5       30.09       51.32     17.52 o 
   3  11   5      305.52      309.04     19.60 o 
   4  11   5       20.36       30.32     18.39 o 
   5  11   5       19.40       16.55     18.21 o 
   6  11   5       14.42       29.25     17.69 o 
   7  11   5      105.73      125.80     18.39 o 
   8  11   5        7.26       11.26     18.45 o 
   9  11   5      119.21      132.75     19.65 o 
  10  11   5       58.52       71.10     18.67 o 
 -11  12   5       47.05       51.78     19.58 o 
 -10  12   5      666.43      706.24     20.54 o 
  -9  12   5      476.55      505.27     21.32 o 
  -8  12   5       21.13       43.00     19.65 o 
  -7  12   5      537.50      530.88     22.19 o 
  -6  12   5        1.39       20.06     20.40 o 
  -5  12   5       88.02       96.48     19.12 o 
  -4  12   5      515.47      484.37     25.51 o 
  -3  12   5       14.39       13.35     21.81 o 
  -2  12   5      383.13      408.78     21.12 o 
  -1  12   5     1722.37     1667.32     31.65 o 
   0  12   5       91.48      112.20     21.93 o 
   1  12   5      514.49      519.56     22.47 o 
   2  12   5     1073.94     1055.31     21.93 o 
   3  12   5        6.60        5.83     20.99 o 
   4  12   5      670.57      686.06     20.69 o 
   5  12   5      135.66      131.67     18.80 o 
   6  12   5       60.83       69.69     18.83 o 
   7  12   5      173.76      168.83     19.42 o 
   8  12   5      214.72      223.97     19.82 o 
   9  12   5        0.32        8.01     19.59 o 
  -9  13   5      303.74      313.74     22.37 o 
  -8  13   5      646.55      649.25     24.52 o 
  -7  13   5      101.89      102.50     20.57 o 
  -6  13   5      622.88      624.62     22.82 o 
  -5  13   5      196.78      204.72     21.65 o 
  -4  13   5      475.38      477.17     22.77 o 
  -3  13   5      681.25      693.28     24.73 o 
  -2  13   5      338.23      357.73     23.63 o 
  -1  13   5       51.14       41.14     21.34 o 
   0  13   5      445.49      418.81     22.45 o 
   1  13   5      526.78      574.11     23.70 o 
   2  13   5      327.08      350.11     22.18 o 
   3  13   5     1817.10     1711.54     26.92 o 
   4  13   5       75.80       86.33     26.50 o 
   5  13   5      749.74      736.81     24.82 o 
   6  13   5        3.15       17.88     22.05 o 
   7  13   5      223.80      249.82     21.71 o 
  -7  14   5      207.93      222.11     23.76 o 
  -6  14   5      336.87      297.20     26.88 o 
  -5  14   5      565.40      538.29     25.71 o 
  -4  14   5       89.18       82.23     24.07 o 
  -3  14   5      321.07      386.42     29.19 o 
  -2  14   5      161.76      175.15     25.60 o 
  -1  14   5      143.13      180.50     23.64 o 
   0  14   5      212.16      229.60     24.87 o 
   1  14   5      116.51      113.59     23.64 o 
   2  14   5      761.35      790.13     27.07 o 
   3  14   5       75.78       90.57     25.57 o 
   4  14   5      658.83      656.40     30.64 o 
   5  14   5      115.15      124.67     23.65 o 
  -3  15   5        2.90       -7.76     29.41 o 
  -2  15   5       85.68       92.35     28.00 o 
  -1  15   5       21.53       35.26     24.09 o 
   0  15   5       15.70       19.37     26.84 o 
   1  15   5        7.91       14.77     26.95 o 
 -17   0   6     1567.93     1587.48     25.74 o 
 -16   0   6      326.69      360.93     23.28 o 
 -15   0   6     3318.10     3375.75     32.62 o 
 -14   0   6        1.87        7.49     19.10 o 
 -13   0   6     1259.42     1190.95     23.44 o 
 -12   0   6     1660.78     1589.44     21.82 o 
 -11   0   6       10.32       14.79     17.73 o 
 -10   0   6      963.96      910.56     18.95 o 
  -9   0   6     2205.89     2103.01     24.06 o 
  -8   0   6     6014.00     6063.20     50.87 o 
  -7   0   6     4159.12     4073.56     29.33 o 
  -6   0   6    22549.42    21004.78    258.91 o 
  -5   0   6      156.84      204.64     19.96 o 
  -4   0   6    45579.78    42468.23    548.88 o 
  -3   0   6     2020.88     2239.61     35.49 o 
  -2   0   6     7006.94     7478.11    117.89 o 
  -1   0   6    29687.53    31146.85    325.11 o 
   0   0   6    33694.80    34499.79    205.67 o 
   1   0   6     1564.20     1594.53     24.80 o 
   2   0   6     2351.38     2284.53     30.46 o 
   3   0   6    13907.82    12963.41     50.33 o 
   4   0   6      848.22      886.10     19.99 o 
   5   0   6    23087.16    21377.41    117.18 o 
   6   0   6     3477.43     3219.35     25.40 o 
   7   0   6     2151.22     2001.11     21.81 o 
   8   0   6     2120.34     2087.62     23.32 o 
   9   0   6      120.63      110.48     17.41 o 
  10   0   6      705.15      719.87     19.75 o 
  11   0   6      389.50      359.13     19.79 o 
  12   0   6      694.84      666.09     20.31 o 
  13   0   6       93.17      115.40     19.75 o 
  14   0   6     1272.74     1358.00     21.67 o 
  15   0   6       68.97       75.18     21.88 o 
 -17   1   6     1265.92     1312.40     18.29 o 
 -16   1   6     2457.02     2440.38     23.13 o 
 -15   1   6       30.09       18.52     14.87 o 
 -14   1   6     2185.84     2190.72     19.06 o 
 -13   1   6       81.61      101.13     13.15 o 
 -12   1   6     1078.50     1034.61     14.78 o 
 -11   1   6     1752.03     1688.52     14.89 o 
 -10   1   6      436.75      421.57     13.32 o 
  -9   1   6       16.20       17.14     12.55 o 
  -8   1   6     1854.84     1777.02     16.05 o 
  -7   1   6    14796.90    14223.89     58.22 o 
  -6   1   6      472.59      418.03     14.28 o 
  -5   1   6    30554.50    28977.79    245.00 o 
  -4   1   6      254.18      289.05     14.05 o 
  -3   1   6    16940.37    17228.59     69.36 o 
  -2   1   6     4810.16     5028.03     33.87 o 
  -1   1   6      802.46     1018.01     18.12 o 
   0   1   6      327.86      414.92     14.92 o 
   1   1   6       72.50       91.26     14.78 o 
   2   1   6     2395.79     2365.58     20.03 o 
   3   1   6       17.30       20.44     12.04 o 
   4   1   6    15488.40    14672.73     50.61 o 
   5   1   6     4492.56     4654.75     20.48 o 
   6   1   6    10799.15    10128.49     52.57 o 
   7   1   6     3859.73     3777.39     25.59 o 
   8   1   6       33.57       42.68     12.34 o 
   9   1   6       40.68       39.94     12.78 o 
  10   1   6     1772.66     1778.48     15.60 o 
  11   1   6     1108.57     1099.25     14.27 o 
  12   1   6       40.40       37.21     13.05 o 
  13   1   6      228.54      246.73     15.06 o 
  14   1   6        0.04        3.91     14.60 o 
  15   1   6      686.43      672.57     16.91 o 
 -17   2   6       51.69       47.42     15.78 o 
 -16   2   6      265.88      267.38     14.96 o 
 -15   2   6      942.51      951.93     16.20 o 
 -14   2   6        4.01       10.20     14.86 o 
 -13   2   6      849.54      837.32     15.29 o 
 -12   2   6       87.07       88.42     13.56 o 
 -11   2   6      472.94      448.82     13.70 o 
 -10   2   6      566.43      553.93     14.11 o 
  -9   2   6       66.89       61.38     12.80 o 
  -8   2   6      817.23      809.33     13.57 o 
  -7   2   6      766.15      751.08     14.22 o 
  -6   2   6     1701.62     1516.24     17.78 o 
  -5   2   6       16.16       30.31     12.93 o 
  -4   2   6     8141.45     8074.88     30.53 o 
  -3   2   6     1637.59     1723.15     19.67 o 
  -2   2   6     2746.54     2930.85     26.70 o 
  -1   2   6      645.33      751.48     17.75 o 
   0   2   6       93.51      100.19     15.35 o 
   1   2   6      166.22      177.04     13.94 o 
   2   2   6        4.74        9.96     12.07 o 
   3   2   6     3253.79     3241.86     38.20 o 
   4   2   6      210.10      259.37     12.66 o 
   5   2   6     5353.29     4980.77     28.94 o 
   6   2   6     4061.32     4032.18     20.38 o 
   7   2   6      542.06      484.79     12.44 o 
   8   2   6      952.01      981.71     13.94 o 
   9   2   6        0.66       -1.28     12.63 o 
  10   2   6       54.25       76.68     13.36 o 
  11   2   6      288.36      291.57     13.34 o 
  12   2   6        1.77        2.11     14.28 o 
  13   2   6       16.85       26.34     14.92 o 
  14   2   6      889.25      893.83     15.55 o 
  15   2   6       61.33       82.64     16.18 o 
 -17   3   6      428.07      415.71     16.91 o 
 -16   3   6      128.81      155.04     16.27 o 
 -15   3   6        0.26       12.88     14.82 o 
 -14   3   6        2.44       15.69     14.47 o 
 -13   3   6      153.84      171.89     14.13 o 
 -12   3   6      192.92      194.84     13.23 o 
 -11   3   6       72.28       74.26     13.15 o 
 -10   3   6       14.04       12.07     12.55 o 
  -9   3   6        1.30        3.52     12.55 o 
  -8   3   6     1987.34     1944.38     16.41 o 
  -7   3   6     1504.80     1529.05     15.44 o 
  -6   3   6       10.13       23.88     14.07 o 
  -5   3   6      987.80      926.63     15.34 o 
  -4   3   6     3742.00     3817.58     25.88 o 
  -3   3   6      715.45      742.56     16.31 o 
  -2   3   6     1960.98     1862.40     20.68 o 
  -1   3   6      450.61      443.38     15.94 o 
   0   3   6      400.14      461.04     15.94 o 
   1   3   6      300.71      366.76     13.97 o 
   2   3   6     2118.98     2529.44     20.49 o 
   3   3   6      508.70      516.16     14.60 o 
   4   3   6      552.44      495.08     13.55 o 
   5   3   6     1783.03     1793.41     16.41 o 
   6   3   6        6.20        8.54     11.66 o 
   7   3   6     3847.49     3745.93     26.30 o 
   8   3   6     1671.20     1640.84     16.42 o 
   9   3   6       70.85       76.25     13.26 o 
  10   3   6      601.57      622.06     14.90 o 
  11   3   6      135.02      145.19     15.36 o 
  12   3   6        1.28       11.93     15.28 o 
  13   3   6       28.66       34.35     15.38 o 
  14   3   6       20.19       23.88     16.32 o 
  15   3   6       34.89       52.42     16.71 o 
 -17   4   6        4.54       11.70     18.41 o 
 -16   4   6        0.39       13.06     15.94 o 
 -15   4   6      195.98      222.50     15.88 o 
 -14   4   6       61.03       55.11     14.97 o 
 -13   4   6     1270.16     1250.91     17.68 o 
 -12   4   6      238.64      232.83     13.87 o 
 -11   4   6      401.88      410.40     14.56 o 
 -10   4   6       32.46       27.92     13.40 o 
  -9   4   6      103.36       99.34     13.30 o 
  -8   4   6        3.76       12.61     12.61 o 
  -7   4   6       22.48       22.78     12.80 o 
  -6   4   6      157.15      162.60     13.09 o 
  -5   4   6       27.81       48.97     15.50 o 
  -4   4   6      703.47      666.81     14.67 o 
  -3   4   6     1109.63     1174.76     17.26 o 
  -2   4   6     1885.76     1717.28     19.83 o 
  -1   4   6        0.69        3.87     15.17 o 
   0   4   6       12.94       43.18     14.10 o 
   1   4   6      209.17      285.27     14.02 o 
   2   4   6       93.04      112.63     13.84 o 
   3   4   6     2337.23     2372.74     19.25 o 
   4   4   6        2.89       -5.85     12.54 o 
   5   4   6      340.10      319.90     13.53 o 
   6   4   6      734.59      747.45     14.35 o 
   7   4   6     1335.25     1305.84     14.82 o 
   8   4   6      206.72      217.35     12.77 o 
   9   4   6      914.70      845.51     15.00 o 
  10   4   6       75.22       92.08     13.50 o 
  11   4   6        9.22       16.83     13.62 o 
  12   4   6      314.42      312.27     14.34 o 
  13   4   6      214.33      200.61     15.21 o 
  14   4   6      247.26      264.32     16.67 o 
  15   4   6      107.07      105.63     15.77 o 
 -16   5   6      268.58      265.75     16.06 o 
 -15   5   6       51.50       52.61     15.42 o 
 -14   5   6     1336.88     1316.64     16.75 o 
 -13   5   6       52.29       57.54     13.79 o 
 -12   5   6      154.25      165.56     14.30 o 
 -11   5   6      991.31     1006.78     15.47 o 
 -10   5   6      856.58      825.01     15.65 o 
  -9   5   6        5.26        2.44     12.80 o 
  -8   5   6       18.86       16.38     13.67 o 
  -7   5   6       78.77       76.67     13.38 o 
  -6   5   6      171.13      178.59     14.78 o 
  -5   5   6     1527.66     1476.12     18.59 o 
  -4   5   6      101.15       78.97     13.54 o 
  -3   5   6     2069.07     1954.73     23.40 o 
  -2   5   6     3564.93     3982.39     36.18 o 
  -1   5   6      140.81      242.39     14.96 o 
   0   5   6     1107.44     1222.76     16.94 o 
   1   5   6       31.54       49.68     14.40 o 
   2   5   6     1547.92     1570.35     16.88 o 
   3   5   6     2692.15     2948.22     18.93 o 
   4   5   6     5958.06     5985.02     48.94 o 
   5   5   6      110.72      104.92     12.68 o 
   6   5   6     1983.10     1988.52     16.79 o 
   7   5   6      934.19      908.39     14.30 o 
   8   5   6      381.56      356.80     14.15 o 
   9   5   6       65.12       67.80     13.02 o 
  10   5   6      278.94      296.85     12.90 o 
  11   5   6       29.53       35.30     13.87 o 
  12   5   6        1.64        5.78     15.22 o 
  13   5   6      947.54      956.41     17.04 o 
  14   5   6       11.97        3.17     15.64 o 
  15   5   6     1200.30     1059.82     19.21 o 
 -16   6   6       81.14       88.15     19.14 o 
 -15   6   6      691.71      699.70     18.05 o 
 -14   6   6       68.73       66.26     15.33 o 
 -13   6   6     1024.88     1030.47     17.76 o 
 -12   6   6      600.88      572.23     16.41 o 
 -11   6   6     1072.15     1036.11     16.07 o 
 -10   6   6       49.24       44.26     13.67 o 
  -9   6   6      155.64      142.66     13.59 o 
  -8   6   6      210.55      229.89     14.06 o 
  -7   6   6      789.69      788.04     15.22 o 
  -6   6   6     1556.50     1600.17     18.31 o 
  -5   6   6      548.20      578.91     15.09 o 
  -4   6   6      985.07      885.49     17.10 o 
  -3   6   6     3922.28     4106.89     30.51 o 
  -2   6   6       84.55       58.40     14.92 o 
  -1   6   6      255.49      322.49     15.27 o 
   0   6   6      386.13      440.66     15.74 o 
   1   6   6        6.08       11.16     14.12 o 
   2   6   6       93.07      122.21     13.78 o 
   3   6   6     4025.04     4148.35     22.36 o 
   4   6   6        0.53        2.04     15.10 o 
   5   6   6     1904.12     1900.65     17.88 o 
   6   6   6     1558.48     1531.07     17.02 o 
   7   6   6      343.95      349.00     13.52 o 
   8   6   6      776.04      744.74     15.56 o 
   9   6   6      214.80      231.83     13.97 o 
  10   6   6        5.59       10.08     13.98 o 
  11   6   6       17.09       29.16     14.69 o 
  12   6   6     1143.49     1150.12     16.90 o 
  13   6   6        1.23       -8.16     14.81 o 
  14   6   6      583.57      620.84     16.67 o 
 -15   7   6       25.71       36.54     17.51 o 
 -14   7   6      231.90      227.66     15.71 o 
 -13   7   6      157.64      135.26     15.92 o 
 -12   7   6      128.54      120.80     14.94 o 
 -11   7   6      341.39      347.51     15.25 o 
 -10   7   6      179.48      177.58     14.61 o 
  -9   7   6        3.87        8.22     14.19 o 
  -8   7   6      187.28      167.06     14.60 o 
  -7   7   6        7.47       20.77     14.46 o 
  -6   7   6      176.50      168.85     14.77 o 
  -5   7   6      494.84      495.10     16.50 o 
  -4   7   6     1179.13     1169.49     17.34 o 
  -3   7   6      317.71      333.79     16.70 o 
  -2   7   6     1406.33     1384.60     18.90 o 
  -1   7   6       68.28       66.26     14.13 o 
   0   7   6       43.51       24.53     14.07 o 
   1   7   6       44.00       69.49     13.82 o 
   2   7   6        8.88       17.68     13.72 o 
   3   7   6      124.12      140.76     14.82 o 
   4   7   6      808.46      796.83     17.15 o 
   5   7   6       75.42       80.94     14.00 o 
   6   7   6      106.71       95.41     13.61 o 
   7   7   6     1824.32     1816.05     16.82 o 
   8   7   6      201.23      215.66     14.12 o 
   9   7   6      312.34      316.58     14.64 o 
  10   7   6      327.88      335.27     15.40 o 
  11   7   6       50.70       50.97     14.77 o 
  12   7   6       98.20      123.90     16.41 o 
  13   7   6      365.10      353.88     17.12 o 
  14   7   6        0.00        3.12     17.56 o 
 -15   8   6        1.00       15.81     17.06 o 
 -14   8   6       54.60       71.25     16.95 o 
 -13   8   6      112.67      126.58     16.59 o 
 -12   8   6        0.30        7.89     15.38 o 
 -11   8   6      274.17      271.79     15.66 o 
 -10   8   6        0.24       -1.65     13.98 o 
  -9   8   6       10.39       28.32     15.04 o 
  -8   8   6      716.14      734.66     15.74 o 
  -7   8   6      146.00      165.58     14.79 o 
  -6   8   6        4.64       19.29     14.38 o 
  -5   8   6        2.56       29.90     15.51 o 
  -4   8   6       29.06       20.27     15.06 o 
  -3   8   6       83.60       92.52     17.49 o 
  -2   8   6       10.57       18.68     16.31 o 
  -1   8   6      363.81      350.03     16.05 o 
   0   8   6      352.44      361.26     15.86 o 
   1   8   6     1373.42     1305.85     17.75 o 
   2   8   6        1.78       -1.10     14.63 o 
   3   8   6      448.89      448.63     15.49 o 
   4   8   6        3.03       -0.39     15.87 o 
   5   8   6      125.66      128.33     15.45 o 
   6   8   6      902.49      910.79     17.31 o 
   7   8   6        0.10       -0.82     14.82 o 
   8   8   6       11.92        9.71     15.54 o 
   9   8   6      149.01      161.65     15.83 o 
  10   8   6      183.90      159.35     15.60 o 
  11   8   6       46.16       50.82     16.57 o 
  12   8   6       67.64       72.51     16.56 o 
  13   8   6       18.93       38.95     17.67 o 
 -14   9   6      110.88      148.85     16.54 o 
 -13   9   6      352.73      335.95     16.55 o 
 -12   9   6      510.89      521.19     18.21 o 
 -11   9   6       72.91       91.74     15.88 o 
 -10   9   6      528.48      525.69     16.53 o 
  -9   9   6      341.40      341.60     16.04 o 
  -8   9   6      559.45      543.77     15.74 o 
  -7   9   6     1324.40     1325.84     17.89 o 
  -6   9   6        0.17        4.55     15.94 o 
  -5   9   6      430.25      447.81     16.70 o 
  -4   9   6       93.09      112.79     17.54 o 
  -3   9   6     2517.66     2412.96     22.68 o 
  -2   9   6        5.60       11.30     15.99 o 
  -1   9   6      366.93      355.37     17.29 o 
   0   9   6      591.35      570.59     17.87 o 
   1   9   6        7.59       15.16     16.25 o 
   2   9   6     2374.29     2320.91     22.28 o 
   3   9   6       93.36       82.87     15.59 o 
   4   9   6       80.40       81.48     14.82 o 
   5   9   6      416.09      409.18     15.87 o 
   6   9   6      463.27      470.53     16.86 o 
   7   9   6        0.14       12.46     15.33 o 
   8   9   6      221.19      204.95     15.48 o 
   9   9   6      121.46      124.96     16.14 o 
  10   9   6       17.71       29.27     16.25 o 
  11   9   6     1003.29      971.08     18.13 o 
  12   9   6      105.85      133.56     18.63 o 
 -13  10   6      937.05      982.48     19.56 o 
 -12  10   6       47.39       38.99     17.89 o 
 -11  10   6      565.26      599.08     18.30 o 
 -10  10   6       15.84       21.72     17.35 o 
  -9  10   6       66.46       90.56     16.26 o 
  -8  10   6      603.59      575.85     17.72 o 
  -7  10   6       39.36       39.21     16.70 o 
  -6  10   6     1014.84     1092.58     20.80 o 
  -5  10   6      198.77      224.21     16.15 o 
  -4  10   6     3145.43     3205.68     30.72 o 
  -3  10   6        0.98       11.98     17.83 o 
  -2  10   6     3130.11     3025.32     25.22 o 
  -1  10   6       12.66       21.96     17.86 o 
   0  10   6      225.45      222.20     18.63 o 
   1  10   6     1149.31     1150.91     19.78 o 
   2  10   6      502.25      510.75     17.30 o 
   3  10   6     1189.12     1167.51     18.24 o 
   4  10   6      536.84      519.64     18.28 o 
   5  10   6     1306.80     1292.29     18.87 o 
   6  10   6      195.32      202.43     16.50 o 
   7  10   6      831.79      852.97     17.71 o 
   8  10   6        0.46        3.80     16.49 o 
   9  10   6      283.58      279.52     17.70 o 
  10  10   6      280.88      292.99     17.17 o 
  11  10   6       95.41       87.06     18.98 o 
 -12  11   6      747.41      750.59     19.93 o 
 -11  11   6       29.42       33.25     18.55 o 
 -10  11   6      454.57      478.90     18.38 o 
  -9  11   6      172.00      181.93     18.11 o 
  -8  11   6        1.67        7.87     16.95 o 
  -7  11   6     2128.65     2054.95     23.29 o 
  -6  11   6        6.26        9.92     18.25 o 
  -5  11   6     1298.84     1305.74     19.83 o 
  -4  11   6      106.37      118.13     18.93 o 
  -3  11   6     2244.67     2255.10     24.77 o 
  -2  11   6      134.35      143.28     19.71 o 
  -1  11   6      330.26      367.32     20.63 o 
   0  11   6        2.88       13.75     19.05 o 
   1  11   6        5.32       16.58     18.21 o 
   2  11   6     1298.67     1302.31     21.14 o 
   3  11   6       44.07       64.09     18.88 o 
   4  11   6     2078.62     2048.46     22.41 o 
   5  11   6      248.65      240.23     18.09 o 
   6  11   6     1679.95     1650.07     29.06 o 
   7  11   6      128.25      115.03     17.89 o 
   8  11   6      292.33      291.41     17.86 o 
   9  11   6       67.77       65.26     18.36 o 
  10  11   6        0.39       -3.65     19.41 o 
 -11  12   6      593.63      606.05     21.43 o 
 -10  12   6        1.77       20.26     19.13 o 
  -9  12   6       19.82       24.32     18.35 o 
  -8  12   6      504.12      525.42     20.18 o 
  -7  12   6      125.16      123.71     19.18 o 
  -6  12   6      433.15      438.22     19.65 o 
  -5  12   6      110.40      116.63     19.10 o 
  -4  12   6     1032.90      992.74     23.85 o 
  -3  12   6      636.67      615.55     26.68 o 
  -2  12   6      754.69      739.77     23.81 o 
  -1  12   6        5.92       11.72     20.54 o 
   0  12   6      266.43      271.60     21.78 o 
   1  12   6     1062.49     1074.72     24.02 o 
   2  12   6      405.48      394.66     21.54 o 
   3  12   6     1303.10     1285.69     25.58 o 
   4  12   6      118.98      105.66     18.96 o 
   5  12   6      264.18      262.50     19.78 o 
   6  12   6        0.31       -6.13     20.37 o 
   7  12   6       91.47      131.21     19.11 o 
   8  12   6       59.50       68.48     18.84 o 
   9  12   6      131.88      145.31     19.43 o 
  -9  13   6        1.21       -3.89     20.94 o 
  -8  13   6       31.63       39.53     22.99 o 
  -7  13   6      100.40      104.28     22.02 o 
  -6  13   6       38.23       49.94     20.28 o 
  -5  13   6        7.54       18.44     21.11 o 
  -4  13   6       80.77       98.88     22.17 o 
  -3  13   6      405.69      361.33     27.62 o 
  -2  13   6       36.67       29.87     21.69 o 
  -1  13   6      109.87      107.94     21.91 o 
   0  13   6      139.17      160.75     23.85 o 
   1  13   6       24.35       38.22     22.38 o 
   2  13   6      582.00      571.79     25.76 o 
   3  13   6       91.05       98.40     21.27 o 
   4  13   6        1.88        0.41     23.91 o 
   5  13   6        2.84        9.18     22.08 o 
   6  13   6        7.07        5.29     22.23 o 
   7  13   6      231.48      239.19     22.89 o 
  -6  14   6      230.65      269.19     25.92 o 
  -5  14   6        4.95        4.64     26.52 o 
  -4  14   6       93.70      109.83     24.42 o 
  -3  14   6       47.41       52.81     28.97 o 
  -2  14   6       36.30       66.65     24.12 o 
  -1  14   6       65.59       88.10     25.56 o 
   0  14   6      173.56      184.53     27.58 o 
   1  14   6       85.79       95.16     24.20 o 
   2  14   6      254.94      287.28     24.00 o 
   3  14   6        2.79       11.16     25.19 o 
   4  14   6       63.10       55.28     27.08 o 
   5  14   6      234.69      250.78     26.50 o 
 -17   1   7       16.24       31.60     16.62 o 
 -16   1   7        1.02       10.75     15.26 o 
 -15   1   7      671.63      674.26     15.64 o 
 -14   1   7      168.11      184.15     15.33 o 
 -13   1   7      192.57      176.14     13.87 o 
 -12   1   7       30.62       46.73     13.08 o 
 -11   1   7      128.96      129.86     13.12 o 
 -10   1   7       16.59       10.62     12.65 o 
  -9   1   7       23.31       24.14     13.26 o 
  -8   1   7      904.94      925.47     14.70 o 
  -7   1   7     1480.90     1557.61     17.37 o 
  -6   1   7     1867.65     1766.44     17.15 o 
  -5   1   7       78.46       80.22     14.38 o 
  -4   1   7     2430.65     2335.97     19.46 o 
  -3   1   7     1104.68     1228.07     17.57 o 
  -2   1   7      355.82      342.82     15.96 o 
  -1   1   7     1846.76     1974.72     20.33 o 
   0   1   7       13.64       17.81     12.82 o 
   1   1   7      336.63      404.59     14.93 o 
   2   1   7       91.05      122.23     13.02 o 
   3   1   7      196.79      171.42     12.33 o 
   4   1   7      143.40      158.41     13.39 o 
   5   1   7     3336.66     3254.27     17.93 o 
   6   1   7      961.70      903.46     14.53 o 
   7   1   7     1850.89     1781.23     15.57 o 
   8   1   7      145.67      138.66     12.31 o 
   9   1   7       86.05       88.90     13.53 o 
  10   1   7        8.06       17.25     12.46 o 
  11   1   7      180.81      183.42     13.31 o 
  12   1   7        4.22       12.26     13.75 o 
  13   1   7       51.80       70.54     14.63 o 
  14   1   7       94.06       93.98     16.33 o 
  15   1   7       23.41       28.50     15.54 o 
 -17   2   7        0.57       14.32     17.63 o 
 -16   2   7      167.06      179.09     15.29 o 
 -15   2   7       14.05       17.74     15.32 o 
 -14   2   7     2017.38     1972.46     17.71 o 
 -13   2   7      168.65      172.03     13.94 o 
 -12   2   7      318.62      309.96     12.96 o 
 -11   2   7       32.97       38.50     13.32 o 
 -10   2   7     3006.86     3010.42     17.35 o 
  -9   2   7      849.92      979.28     14.98 o 
  -8   2   7      378.69      387.46     13.06 o 
  -7   2   7      363.00      307.17     14.17 o 
  -6   2   7     3586.53     3803.43     20.09 o 
  -5   2   7     4310.05     3982.46     21.85 o 
  -4   2   7      225.41      235.23     14.05 o 
  -3   2   7    12632.11    12590.20    132.36 o 
  -2   2   7     3111.83     3157.65     30.85 o 
  -1   2   7     1806.51     1756.66     19.99 o 
   0   2   7     1038.41     1024.12     16.54 o 
   1   2   7      566.78      610.63     14.34 o 
   2   2   7      358.53      301.50     13.06 o 
   3   2   7      833.66      808.12     18.52 o 
   4   2   7     3523.47     3316.35     18.57 o 
   5   2   7     3452.11     3396.56     21.97 o 
   6   2   7     2800.86     2582.45     19.48 o 
   7   2   7        6.42        9.69     13.44 o 
   8   2   7     5164.55     5123.41     32.99 o 
   9   2   7        9.58        5.57     12.08 o 
  10   2   7      650.15      657.75     14.19 o 
  11   2   7      260.73      266.22     13.28 o 
  12   2   7      293.02      285.37     14.12 o 
  13   2   7      313.36      315.61     15.54 o 
  14   2   7      418.79      440.65     16.02 o 
  15   2   7      496.83      531.63     16.50 o 
 -17   3   7       72.99       98.57     15.81 o 
 -16   3   7       29.80       40.66     15.69 o 
 -15   3   7      401.53      422.94     14.92 o 
 -14   3   7       10.92        9.91     13.85 o 
 -13   3   7     3167.31     3127.97     22.55 o 
 -12   3   7      251.74      269.40     13.89 o 
 -11   3   7     5483.12     5406.08     31.35 o 
 -10   3   7       20.35       30.79     12.61 o 
  -9   3   7       28.11       39.88     11.75 o 
  -8   3   7       77.12       86.91     12.55 o 
  -7   3   7     2852.11     3162.38     20.58 o 
  -6   3   7      690.24      673.85     14.62 o 
  -5   3   7     2855.07     3021.57     21.08 o 
  -4   3   7      107.91       36.12     13.61 o 
  -3   3   7       26.18       44.12     14.73 o 
  -2   3   7    13488.63    13309.33    115.66 o 
  -1   3   7       32.04       23.84     13.96 o 
   0   3   7    10310.17    10682.39     79.35 o 
   1   3   7     1133.46     1088.46     16.54 o 
   2   3   7       56.37       65.60     13.13 o 
   3   3   7      888.64      826.93     14.74 o 
   4   3   7     6227.46     6376.65     53.76 o 
   5   3   7    13043.96    12829.15    120.27 o 
   6   3   7      587.25      529.37     12.48 o 
   7   3   7     1239.63     1119.21     14.32 o 
   8   3   7       63.80       77.91     12.90 o 
   9   3   7      388.05      367.01     14.49 o 
  10   3   7      122.39       98.73     14.40 o 
  11   3   7       69.14       75.34     15.00 o 
  12   3   7       55.63       68.26     15.54 o 
  13   3   7      528.38      514.83     16.07 o 
  14   3   7      271.47      253.57     16.50 o 
  15   3   7       12.40       33.82     17.61 o 
 -17   4   7        0.44       14.33     17.15 o 
 -16   4   7      373.81      355.12     17.09 o 
 -15   4   7       34.02       49.02     14.86 o 
 -14   4   7     1219.43     1239.86     16.22 o 
 -13   4   7      184.63      178.60     14.56 o 
 -12   4   7      757.37      762.12     14.88 o 
 -11   4   7        9.50       18.18     13.69 o 
 -10   4   7     1556.54     1477.06     15.93 o 
  -9   4   7       10.98       10.20     13.39 o 
  -8   4   7       92.90      114.71     12.89 o 
  -7   4   7      238.27      286.96     13.42 o 
  -6   4   7      736.25      714.59     16.06 o 
  -5   4   7     2363.19     2315.86     19.45 o 
  -4   4   7       14.24       45.19     12.87 o 
  -3   4   7    11552.67    11711.81     69.81 o 
  -2   4   7     8209.35     8605.20     94.51 o 
  -1   4   7     1987.77     1844.28     19.67 o 
   0   4   7      135.86       93.06     14.38 o 
   1   4   7     1151.06     1377.92     17.03 o 
   2   4   7      150.19      112.81     13.49 o 
   3   4   7        0.11        7.50     13.80 o 
   4   4   7     1110.29     1103.14     15.64 o 
   5   4   7        9.98        2.85     13.01 o 
   6   4   7     1504.89     1487.32     15.71 o 
   7   4   7        3.24        2.41     13.74 o 
   8   4   7     2811.91     2750.44     17.38 o 
   9   4   7      327.00      343.93     13.16 o 
  10   4   7        2.55       11.16     13.87 o 
  11   4   7      432.69      436.30     14.53 o 
  12   4   7      394.90      383.29     15.36 o 
  13   4   7       35.30       33.59     14.81 o 
  14   4   7      305.39      313.07     16.48 o 
 -16   5   7       45.86       60.48     18.65 o 
 -15   5   7      188.78      214.21     15.82 o 
 -14   5   7        9.17       23.23     14.33 o 
 -13   5   7      692.18      664.47     15.06 o 
 -12   5   7        0.32       11.74     13.92 o 
 -11   5   7       57.22       56.95     13.49 o 
 -10   5   7      213.97      217.72     13.55 o 
  -9   5   7      369.05      359.74     14.35 o 
  -8   5   7       46.81       56.30     13.43 o 
  -7   5   7        4.12        7.32     14.67 o 
  -6   5   7       40.25       24.14     13.11 o 
  -5   5   7       52.50       78.69     13.67 o 
  -4   5   7       26.11       44.74     14.48 o 
  -3   5   7       73.23       96.21     14.28 o 
  -2   5   7      461.45      440.54     15.62 o 
  -1   5   7      760.56      738.37     16.30 o 
   0   5   7      398.94      428.76     15.13 o 
   1   5   7      774.17      759.86     15.01 o 
   2   5   7       83.38       64.24     13.90 o 
   3   5   7      922.23      993.66     15.37 o 
   4   5   7        8.00        9.27     13.70 o 
   5   5   7        5.64       24.51     12.74 o 
   6   5   7      216.84      233.99     13.79 o 
   7   5   7      160.98      164.61     13.40 o 
   8   5   7       32.22       40.45     13.36 o 
   9   5   7      110.50      113.06     13.51 o 
  10   5   7        1.71        1.87     14.71 o 
  11   5   7      209.10      205.97     14.81 o 
  12   5   7       54.91       48.36     15.59 o 
  13   5   7      188.85      227.07     15.50 o 
  14   5   7       48.65       47.94     16.09 o 
 -16   6   7      276.70      273.04     19.51 o 
 -15   6   7      101.07       86.14     16.24 o 
 -14   6   7        4.91       12.74     16.60 o 
 -13   6   7       53.47       59.50     16.16 o 
 -12   6   7       66.83       75.55     15.18 o 
 -11   6   7      275.78      284.95     15.81 o 
 -10   6   7      364.32      364.70     14.55 o 
  -9   6   7      393.34      381.66     14.82 o 
  -8   6   7      600.56      582.72     14.55 o 
  -7   6   7      850.95      800.36     15.57 o 
  -6   6   7      129.17      108.21     14.27 o 
  -5   6   7      838.17      817.53     18.00 o 
  -4   6   7     1455.52     1434.80     20.16 o 
  -3   6   7       16.49       33.71     14.72 o 
  -2   6   7       89.11       94.75     15.41 o 
  -1   6   7        3.77        8.19     14.38 o 
   0   6   7     1745.87     1739.78     19.47 o 
   1   6   7     1900.03     1759.52     17.72 o 
   2   6   7       34.44       24.95     14.12 o 
   3   6   7      991.69      918.38     15.41 o 
   4   6   7     3788.61     3654.13     22.62 o 
   5   6   7      294.07      320.14     14.26 o 
   6   6   7      845.07      834.61     15.64 o 
   7   6   7      503.53      486.56     14.74 o 
   8   6   7      242.29      231.69     13.07 o 
   9   6   7       56.85       50.20     14.04 o 
  10   6   7       71.77       69.28     14.02 o 
  11   6   7      169.94      185.77     14.68 o 
  12   6   7      300.38      294.58     15.18 o 
  13   6   7       68.60       89.35     16.53 o 
  14   6   7       15.36       17.61     16.51 o 
 -15   7   7      354.49      361.91     18.83 o 
 -14   7   7       55.94       59.58     17.21 o 
 -13   7   7      115.25      115.91     15.21 o 
 -12   7   7      399.11      382.31     16.62 o 
 -11   7   7       75.14       86.45     15.42 o 
 -10   7   7      721.99      754.28     15.33 o 
  -9   7   7     2580.46     2566.37     33.71 o 
  -8   7   7       65.35       68.16     14.34 o 
  -7   7   7      120.99      137.19     14.28 o 
  -6   7   7     4760.58     4656.82     50.51 o 
  -5   7   7      651.93      623.04     15.40 o 
  -4   7   7     1947.93     1935.97     20.29 o 
  -3   7   7      218.08      175.54     15.02 o 
  -2   7   7       97.24       71.25     15.63 o 
  -1   7   7       89.77       95.09     15.80 o 
   0   7   7     2373.30     2451.60     30.05 o 
   1   7   7       66.39       69.68     14.43 o 
   2   7   7     2276.54     2219.32     23.24 o 
   3   7   7     1827.50     1862.49     20.44 o 
   4   7   7       20.20       28.62     15.23 o 
   5   7   7     4525.78     4204.16     39.86 o 
   6   7   7     1839.14     1732.74     17.26 o 
   7   7   7      331.46      359.21     14.86 o 
   8   7   7      218.58      227.00     14.74 o 
   9   7   7      300.98      307.71     16.10 o 
  10   7   7      128.39      139.54     15.46 o 
  11   7   7      373.11      398.46     15.91 o 
  12   7   7      239.34      274.70     16.52 o 
  13   7   7       32.35       44.46     16.51 o 
 -15   8   7      120.41      115.30     17.74 o 
 -14   8   7      601.76      593.50     17.74 o 
 -13   8   7       31.47       46.52     16.61 o 
 -12   8   7        2.51        6.87     16.10 o 
 -11   8   7      972.33      937.46     17.02 o 
 -10   8   7      756.33      757.14     16.52 o 
  -9   8   7      213.62      237.84     15.54 o 
  -8   8   7      810.90      769.64     15.80 o 
  -7   8   7     1862.96     1866.90     28.97 o 
  -6   8   7       10.04       29.55     15.15 o 
  -5   8   7     3195.05     3222.36     30.31 o 
  -4   8   7      744.51      711.99     16.47 o 
  -3   8   7     2747.12     2640.57     47.24 o 
  -2   8   7      610.38      570.77     16.55 o 
  -1   8   7      191.89      181.16     15.14 o 
   0   8   7      803.98      765.54     17.14 o 
   1   8   7     1223.07     1184.10     17.08 o 
   2   8   7      139.57      132.20     14.90 o 
   3   8   7      227.53      227.25     15.55 o 
   4   8   7     3553.62     3431.32     42.28 o 
   5   8   7     1593.87     1616.05     17.44 o 
   6   8   7     3803.40     3690.63     37.46 o 
   7   8   7      156.75      163.47     15.73 o 
   8   8   7     1208.78     1178.54     16.50 o 
   9   8   7       15.69       20.80     14.86 o 
  10   8   7      202.83      201.01     16.25 o 
  11   8   7        2.27       17.75     15.93 o 
  12   8   7      204.78      196.37     17.77 o 
 -14   9   7        0.10        8.14     18.81 o 
 -13   9   7      112.59      119.11     17.41 o 
 -12   9   7       36.50       32.94     16.10 o 
 -11   9   7      159.30      179.05     16.51 o 
 -10   9   7      505.52      487.67     17.26 o 
  -9   9   7      821.77      861.49     17.52 o 
  -8   9   7      159.57      167.76     16.31 o 
  -7   9   7      572.65      546.76     16.75 o 
  -6   9   7     1414.34     1441.41     19.76 o 
  -5   9   7     1395.38     1423.51     22.23 o 
  -4   9   7     2182.42     2192.00     21.19 o 
  -3   9   7       70.15       48.75     16.84 o 
  -2   9   7     1190.74     1113.06     19.62 o 
  -1   9   7     2450.57     2471.29     21.11 o 
   0   9   7     1873.70     1895.76     20.37 o 
   1   9   7      671.11      629.44     17.94 o 
   2   9   7       96.66      101.04     15.41 o 
   3   9   7     2532.04     2547.32     23.69 o 
   4   9   7        2.44        2.13     16.37 o 
   5   9   7     4577.95     4485.74     49.08 o 
   6   9   7     3346.40     3140.97     42.89 o 
   7   9   7     1163.08     1142.62     17.74 o 
   8   9   7       79.00       89.96     15.97 o 
   9   9   7      207.26      212.98     16.54 o 
  10   9   7      586.09      553.15     16.97 o 
  11   9   7      335.51      343.62     17.71 o 
  12   9   7       14.05       21.84     18.00 o 
 -13  10   7       63.94       63.24     18.77 o 
 -12  10   7        6.86       26.84     17.66 o 
 -11  10   7      368.92      380.75     19.08 o 
 -10  10   7      168.77      158.26     17.41 o 
  -9  10   7      144.63      143.83     16.93 o 
  -8  10   7        0.25        3.09     15.60 o 
  -7  10   7      272.02      273.69     16.52 o 
  -6  10   7        2.78        8.63     16.37 o 
  -5  10   7      180.99      195.65     16.56 o 
  -4  10   7       49.47       46.99     17.46 o 
  -3  10   7      651.23      679.90     18.78 o 
  -2  10   7      148.12      151.81     17.34 o 
  -1  10   7      235.66      232.89     17.59 o 
   0  10   7      688.55      727.79     19.49 o 
   1  10   7      274.23      281.48     16.77 o 
   2  10   7        6.74       -3.21     16.01 o 
   3  10   7       19.26       24.53     16.03 o 
   4  10   7      584.79      605.76     17.44 o 
   5  10   7      639.82      643.89     18.36 o 
   6  10   7      290.20      289.02     16.77 o 
   7  10   7       70.06       80.95     16.80 o 
   8  10   7      446.75      449.85     17.28 o 
   9  10   7      167.12      172.21     17.42 o 
  10  10   7      246.22      245.35     18.19 o 
  11  10   7        0.20       -7.16     18.28 o 
 -12  11   7       60.14       68.08     19.37 o 
 -11  11   7       52.92       51.54     18.72 o 
 -10  11   7      268.09      306.70     18.45 o 
  -9  11   7       33.67       44.84     17.85 o 
  -8  11   7        9.94       10.72     17.41 o 
  -7  11   7       77.15       77.70     17.09 o 
  -6  11   7       12.21       17.69     17.49 o 
  -5  11   7       10.28       20.18     17.23 o 
  -4  11   7       12.41       21.06     16.97 o 
  -3  11   7       95.13      113.32     20.77 o 
  -2  11   7       17.95       24.17     17.60 o 
  -1  11   7      848.51      842.79     21.74 o 
   0  11   7       77.82       69.73     19.86 o 
   1  11   7       32.07       43.12     18.74 o 
   2  11   7      152.04      177.02     19.78 o 
   3  11   7        0.09        8.46     16.60 o 
   4  11   7      247.51      255.12     20.32 o 
   5  11   7       74.49       89.34     17.68 o 
   6  11   7       60.95       60.46     17.45 o 
   7  11   7        5.30       13.10     17.85 o 
   8  11   7        7.93        7.07     18.41 o 
   9  11   7        5.22        9.67     18.93 o 
  10  11   7       40.51       53.42     18.40 o 
 -10  12   7      118.59      115.98     20.17 o 
  -9  12   7      107.55      104.06     18.73 o 
  -8  12   7      165.33      166.69     19.35 o 
  -7  12   7       18.44       37.21     18.43 o 
  -6  12   7      154.71      140.05     19.31 o 
  -5  12   7      213.89      215.07     20.57 o 
  -4  12   7       62.39       51.84     21.21 o 
  -3  12   7      537.05      529.11     25.29 o 
  -2  12   7       63.20       80.11     22.66 o 
  -1  12   7      367.27      405.68     21.29 o 
   0  12   7      932.42      886.40     21.61 o 
   1  12   7        1.03       16.06     19.47 o 
   2  12   7      255.69      243.78     21.41 o 
   3  12   7      707.05      683.01     21.26 o 
   4  12   7       97.08      111.40     21.62 o 
   5  12   7       90.27       83.33     19.59 o 
   6  12   7      180.12      191.51     20.80 o 
   7  12   7        4.91       12.91     19.51 o 
   8  12   7      135.28      148.84     19.88 o 
  -9  13   7        0.81       -4.99     22.57 o 
  -8  13   7      104.10       86.06     24.01 o 
  -7  13   7       76.64       72.06     21.95 o 
  -6  13   7      210.47      206.53     21.71 o 
  -5  13   7      204.63      213.61     22.14 o 
  -4  13   7      287.82      268.28     23.15 o 
  -3  13   7       28.11       42.79     26.40 o 
  -2  13   7      715.16      775.25     25.26 o 
  -1  13   7      158.92      176.34     23.42 o 
   0  13   7       33.89       38.73     23.36 o 
   1  13   7      265.96      277.22     23.31 o 
   2  13   7      152.92      192.96     22.40 o 
   3  13   7      371.77      389.08     22.08 o 
   4  13   7       98.95       83.53     23.90 o 
   5  13   7      148.23      146.78     22.10 o 
   6  13   7       29.98       27.97     20.27 o 
  -6  14   7       60.90       60.35     23.65 o 
  -5  14   7      258.45      251.12     26.18 o 
  -4  14   7      138.71      144.67     26.27 o 
  -3  14   7      956.95      947.06     29.96 o 
  -2  14   7      344.64      320.73     25.13 o 
  -1  14   7      111.72      112.95     26.60 o 
   0  14   7       86.90      101.46     24.16 o 
   1  14   7       11.99       25.33     22.72 o 
   2  14   7       97.87      108.40     24.73 o 
   3  14   7       28.42       43.45     23.76 o 
   4  14   7       94.01       86.76     26.33 o 
 -17   0   8      511.31      530.99     25.19 o 
 -16   0   8      723.53      725.14     25.31 o 
 -15   0   8      437.94      440.04     22.61 o 
 -14   0   8      391.88      405.71     21.50 o 
 -13   0   8       24.47       23.20     18.79 o 
 -12   0   8      144.89      147.29     18.55 o 
 -11   0   8      676.11      672.08     21.49 o 
 -10   0   8       57.22       35.72     18.65 o 
  -9   0   8     1606.75     1628.78     21.20 o 
  -8   0   8    11990.95    11904.67    172.27 o 
  -7   0   8      872.57      887.84     20.00 o 
  -6   0   8     8186.86     7929.51     44.36 o 
  -5   0   8     4104.13     3851.40     35.56 o 
  -4   0   8     2206.99     2744.65     29.84 o 
  -3   0   8     2682.50     2883.64     30.62 o 
  -2   0   8     3070.76     3095.12     52.01 o 
  -1   0   8     4707.03     5157.42     35.98 o 
   0   0   8      883.55      987.39     25.89 o 
   1   0   8     1429.19     1404.97     23.42 o 
   2   0   8      685.59      714.32     20.19 o 
   3   0   8     4470.33     4310.56     38.23 o 
   4   0   8      436.45      417.22     17.80 o 
   5   0   8      710.12      672.56     18.69 o 
   6   0   8     6751.24     6515.28     49.31 o 
   7   0   8      840.21      792.75     19.80 o 
   8   0   8       35.92       54.25     18.45 o 
   9   0   8     3133.97     3014.28     26.04 o 
  10   0   8     3627.67     3493.47     39.45 o 
  11   0   8     1259.84     1237.13     22.62 o 
  12   0   8       92.42       91.77     17.91 o 
  13   0   8        6.99       17.18     19.41 o 
  14   0   8      193.88      201.54     21.59 o 
  15   0   8      232.17      239.64     24.49 o 
 -17   1   8        2.78       17.06     17.50 o 
 -16   1   8       32.94       41.56     15.34 o 
 -15   1   8     1025.43     1002.46     15.76 o 
 -14   1   8       90.37      112.15     13.63 o 
 -13   1   8     1074.11     1082.94     15.61 o 
 -12   1   8       43.05       52.76     13.22 o 
 -11   1   8      967.06      974.54     15.01 o 
 -10   1   8      418.62      392.03     13.26 o 
  -9   1   8      541.02      527.99     14.04 o 
  -8   1   8       59.24       51.73     14.89 o 
  -7   1   8     4867.54     4738.11     26.77 o 
  -6   1   8     1438.04     1240.48     15.34 o 
  -5   1   8     1733.67     1691.34     17.27 o 
  -4   1   8     1170.86     1212.86     16.68 o 
  -3   1   8      155.30      238.65     14.54 o 
  -2   1   8      453.33      454.68     15.33 o 
  -1   1   8     3531.37     3722.09     34.20 o 
   0   1   8     2768.53     3113.98     27.88 o 
   1   1   8      171.26      145.03     13.78 o 
   2   1   8        8.54       23.58     12.70 o 
   3   1   8      476.45      546.96     13.14 o 
   4   1   8     2240.13     2172.18     16.83 o 
   5   1   8     1964.93     1858.83     17.26 o 
   6   1   8       63.90       65.84     13.83 o 
   7   1   8      222.56      239.32     11.99 o 
   8   1   8     1105.10     1071.57     15.46 o 
   9   1   8      532.02      512.92     14.13 o 
  10   1   8      745.48      744.47     14.40 o 
  11   1   8       82.40       99.88     13.78 o 
  12   1   8     1014.63     1024.86     17.51 o 
  13   1   8      224.84      242.77     14.55 o 
  14   1   8      122.64      147.28     15.89 o 
  15   1   8       43.83       56.61     15.36 o 
 -17   2   8      524.71      514.06     17.55 o 
 -16   2   8       59.65       66.63     15.46 o 
 -15   2   8       89.56       88.44     14.74 o 
 -14   2   8      374.57      371.86     14.56 o 
 -13   2   8       91.54      104.21     13.44 o 
 -12   2   8     1848.90     1765.75     19.53 o 
 -11   2   8      334.96      335.03     14.13 o 
 -10   2   8      709.85      710.28     14.95 o 
  -9   2   8       33.74       52.66     12.94 o 
  -8   2   8       21.62        6.54     13.10 o 
  -7   2   8     2381.52     2287.76     17.43 o 
  -6   2   8       44.38       30.34     13.24 o 
  -5   2   8     2497.45     2538.84     19.38 o 
  -4   2   8      744.81      817.85     15.67 o 
  -3   2   8        0.19        1.77     14.04 o 
  -2   2   8       92.44       97.01     14.72 o 
  -1   2   8      640.03      705.13     16.94 o 
   0   2   8      188.07      231.33     14.20 o 
   1   2   8        0.19        5.97     13.33 o 
   2   2   8      203.24      236.76     12.73 o 
   3   2   8        9.43       23.32     11.88 o 
   4   2   8      122.33      103.32     12.35 o 
   5   2   8       23.53       26.93     12.37 o 
   6   2   8      903.89      828.14     13.87 o 
   7   2   8      345.20      326.07     14.17 o 
   8   2   8      395.15      365.88     14.32 o 
   9   2   8        5.77       10.48     13.54 o 
  10   2   8     1018.86     1007.55     15.57 o 
  11   2   8      331.08      353.65     15.03 o 
  12   2   8       20.43        8.48     14.73 o 
  13   2   8      115.61      114.70     16.53 o 
  14   2   8       19.15       42.46     15.93 o 
  15   2   8        0.43        7.06     18.44 o 
 -17   3   8      279.60      276.46     17.60 o 
 -16   3   8        7.83       28.15     15.91 o 
 -15   3   8      298.34      289.94     15.20 o 
 -14   3   8      262.75      277.46     15.64 o 
 -13   3   8       18.73       16.16     13.47 o 
 -12   3   8     1807.44     1774.78     16.33 o 
 -11   3   8       63.98       77.10     13.94 o 
 -10   3   8       38.83       44.18     12.96 o 
  -9   3   8       48.29       58.46     13.64 o 
  -8   3   8      418.19      455.97     14.81 o 
  -7   3   8       21.17       25.33     13.72 o 
  -6   3   8     1290.90     1198.45     15.89 o 
  -5   3   8     1420.08     1403.83     16.20 o 
  -4   3   8      853.77      824.37     16.78 o 
  -3   3   8     8695.00     8686.17    103.14 o 
  -2   3   8     3710.17     3808.75     30.96 o 
  -1   3   8       42.78       31.62     14.93 o 
   0   3   8     6466.45     6532.88     27.58 o 
   1   3   8       79.96       75.39     13.17 o 
   2   3   8      481.12      449.32     14.74 o 
   3   3   8      273.62      294.27     12.42 o 
   4   3   8      288.32      336.30     13.18 o 
   5   3   8       79.90       65.93     12.46 o 
   6   3   8     2629.33     2551.34     21.81 o 
   7   3   8       99.06      113.39     12.84 o 
   8   3   8      538.97      525.37     12.88 o 
   9   3   8     1035.89     1039.67     14.76 o 
  10   3   8        6.68        5.89     12.98 o 
  11   3   8      173.08      169.89     14.20 o 
  12   3   8      991.22      991.42     15.99 o 
  13   3   8       10.01       13.01     14.90 o 
  14   3   8       37.70       56.22     16.19 o 
 -17   4   8       87.21       99.23     21.02 o 
 -16   4   8      349.93      356.89     16.84 o 
 -15   4   8      487.57      502.72     17.09 o 
 -14   4   8        0.35        9.39     14.77 o 
 -13   4   8     1860.47     1872.43     17.85 o 
 -12   4   8       68.46       78.72     13.50 o 
 -11   4   8     2225.47     2213.79     25.49 o 
 -10   4   8       28.15       26.72     12.58 o 
  -9   4   8      713.41      703.17     14.39 o 
  -8   4   8       94.38       98.00     14.46 o 
  -7   4   8      157.10      158.05     13.97 o 
  -6   4   8     1052.59      999.70     15.48 o 
  -5   4   8       97.27      117.41     14.02 o 
  -4   4   8     6748.26     6605.32     49.56 o 
  -3   4   8       17.06       31.43     15.18 o 
  -2   4   8    13248.69    12732.43    102.94 o 
  -1   4   8     1769.04     1714.79     19.04 o 
   0   4   8     2211.81     2195.05     19.34 o 
   1   4   8      799.05      671.71     14.68 o 
   2   4   8      349.20      366.37     13.03 o 
   3   4   8     2973.82     3035.27     28.16 o 
   4   4   8       69.68       74.69     12.42 o 
   5   4   8     5359.88     5400.62     48.23 o 
   6   4   8      504.10      536.69     13.40 o 
   7   4   8     2676.36     2604.69     20.47 o 
   8   4   8     1043.80     1002.91     15.34 o 
   9   4   8      114.58      116.92     13.18 o 
  10   4   8      901.21      907.55     15.04 o 
  11   4   8       22.83       22.49     14.29 o 
  12   4   8      178.73      190.78     14.96 o 
  13   4   8      213.49      235.82     16.45 o 
  14   4   8       89.22      110.81     16.14 o 
 -16   5   8      218.78      199.46     18.95 o 
 -15   5   8        0.53       18.11     16.72 o 
 -14   5   8     2619.57     2616.00     20.63 o 
 -13   5   8       41.76       72.71     14.33 o 
 -12   5   8     2227.59     2232.32     24.73 o 
 -11   5   8      125.77      120.42     14.40 o 
 -10   5   8     1835.19     1804.10     19.15 o 
  -9   5   8       10.05       16.02     13.08 o 
  -8   5   8     1416.35     1350.75     17.08 o 
  -7   5   8      585.00      615.46     15.47 o 
  -6   5   8      307.67      317.55     15.53 o 
  -5   5   8     3526.93     3183.61     22.71 o 
  -4   5   8      685.33      724.77     15.99 o 
  -3   5   8    15990.23    15528.22    168.31 o 
  -2   5   8     2458.54     2330.44     35.60 o 
  -1   5   8     4364.63     4263.29     27.15 o 
   0   5   8     2987.02     2878.30     20.65 o 
   1   5   8     2339.05     2317.82     19.42 o 
   2   5   8     3457.42     3478.99     22.93 o 
   3   5   8        4.82        9.87     13.65 o 
   4   5   8     4303.06     4408.32     48.83 o 
   5   5   8       86.31       95.82     13.31 o 
   6   5   8     1864.24     1840.75     18.79 o 
   7   5   8     1746.56     1725.93     20.67 o 
   8   5   8      637.22      633.57     14.17 o 
   9   5   8      756.35      759.19     15.84 o 
  10   5   8      213.69      221.22     14.20 o 
  11   5   8      615.80      626.13     15.01 o 
  12   5   8       52.52       73.16     16.02 o 
  13   5   8      155.07      158.27     17.14 o 
  14   5   8      211.69      245.05     17.50 o 
 -16   6   8      215.67      197.40     18.42 o 
 -15   6   8      611.05      641.16     17.82 o 
 -14   6   8        0.96       11.36     16.70 o 
 -13   6   8     2774.66     2739.25     20.82 o 
 -12   6   8        7.15        3.30     15.73 o 
 -11   6   8     2226.31     2214.09     27.68 o 
 -10   6   8        0.62       -3.63     14.39 o 
  -9   6   8      163.19      157.15     14.02 o 
  -8   6   8      186.13      189.14     14.48 o 
  -7   6   8      457.67      442.85     15.94 o 
  -6   6   8      703.28      692.23     17.35 o 
  -5   6   8       86.18       75.29     14.51 o 
  -4   6   8     4153.67     4119.25     41.66 o 
  -3   6   8       73.30       41.79     15.57 o 
  -2   6   8     9750.15     9147.02    105.35 o 
  -1   6   8     8215.75     8273.36     59.65 o 
   0   6   8     3249.61     3147.29     21.97 o 
   1   6   8     3042.39     2970.97     21.12 o 
   2   6   8      769.43      811.01     15.21 o 
   3   6   8      189.81      190.72     13.87 o 
   4   6   8       16.50       23.24     13.90 o 
   5   6   8     2151.56     2202.64     17.63 o 
   6   6   8      486.86      486.12     14.52 o 
   7   6   8     2210.47     2199.58     18.11 o 
   8   6   8     1019.08     1014.08     15.67 o 
   9   6   8      766.21      783.31     15.40 o 
  10   6   8     1118.08     1095.43     16.02 o 
  11   6   8      270.06      287.57     16.06 o 
  12   6   8      144.35      163.83     15.81 o 
  13   6   8      628.53      616.92     17.38 o 
 -15   7   8       49.49       57.73     18.90 o 
 -14   7   8      589.35      587.54     18.18 o 
 -13   7   8      192.95      171.93     15.90 o 
 -12   7   8      654.00      647.95     16.49 o 
 -11   7   8      120.86      127.25     15.43 o 
 -10   7   8      783.26      805.62     16.40 o 
  -9   7   8      211.21      214.91     14.83 o 
  -8   7   8     1559.87     1516.18     17.91 o 
  -7   7   8      480.97      482.35     16.41 o 
  -6   7   8      243.97      248.33     15.28 o 
  -5   7   8     1765.42     1761.30     19.63 o 
  -4   7   8        6.99        4.91     14.43 o 
  -3   7   8     2658.45     2704.24     33.29 o 
  -2   7   8      692.43      641.66     16.80 o 
  -1   7   8      379.34      344.75     15.93 o 
   0   7   8      855.32      868.93     16.99 o 
   1   7   8      912.25      882.53     16.49 o 
   2   7   8      515.65      541.75     15.05 o 
   3   7   8      312.69      338.25     15.80 o 
   4   7   8      287.42      319.57     16.69 o 
   5   7   8      203.48      206.48     14.38 o 
   6   7   8     2013.49     1996.87     20.16 o 
   7   7   8      855.11      877.39     16.26 o 
   8   7   8     1180.83     1130.88     16.59 o 
   9   7   8      381.41      405.11     15.65 o 
  10   7   8      113.01      113.08     15.62 o 
  11   7   8       97.54      113.97     15.43 o 
  12   7   8      251.21      248.37     16.47 o 
  13   7   8       21.15       17.69     16.62 o 
 -15   8   8       52.03       56.48     17.37 o 
 -14   8   8       76.05       65.21     16.71 o 
 -13   8   8       15.34        9.18     15.78 o 
 -12   8   8      147.26      136.71     16.10 o 
 -11   8   8        0.02       15.22     15.66 o 
 -10   8   8      286.91      292.56     15.74 o 
  -9   8   8      595.89      596.22     16.18 o 
  -8   8   8      104.59      100.47     15.00 o 
  -7   8   8      576.60      549.03     16.75 o 
  -6   8   8      797.82      737.57     17.74 o 
  -5   8   8       23.78       26.37     15.27 o 
  -4   8   8      504.32      489.77     17.69 o 
  -3   8   8        2.35        3.91     15.01 o 
  -2   8   8      113.95      118.41     15.77 o 
  -1   8   8        1.06        4.06     15.23 o 
   0   8   8       12.41       20.40     14.36 o 
   1   8   8       17.22       19.22     14.79 o 
   2   8   8      182.31      179.22     15.35 o 
   3   8   8       65.67       73.81     14.20 o 
   4   8   8      186.18      183.96     16.93 o 
   5   8   8     2150.86     2094.13     24.98 o 
   6   8   8        2.42        2.65     15.12 o 
   7   8   8       27.12       33.30     15.04 o 
   8   8   8      141.19      135.12     15.05 o 
   9   8   8       21.97       32.50     15.53 o 
  10   8   8        3.94        2.91     15.60 o 
  11   8   8       31.92       35.16     16.81 o 
  12   8   8        0.09        1.98     16.49 o 
 -14   9   8       74.11       73.21     18.82 o 
 -13   9   8       74.97       85.47     17.26 o 
 -12   9   8      104.57      120.76     15.97 o 
 -11   9   8       10.09       23.49     17.20 o 
 -10   9   8        0.43       -3.52     16.69 o 
  -9   9   8      123.09      134.74     15.46 o 
  -8   9   8      207.24      204.70     16.55 o 
  -7   9   8      176.26      197.50     16.19 o 
  -6   9   8       44.79       43.14     15.53 o 
  -5   9   8       19.12       15.82     16.25 o 
  -4   9   8      440.93      413.77     16.88 o 
  -3   9   8      276.75      285.67     18.30 o 
  -2   9   8      188.21      188.59     16.24 o 
  -1   9   8      542.43      519.34     17.83 o 
   0   9   8      149.22      146.97     16.10 o 
   1   9   8      236.92      256.53     17.06 o 
   2   9   8       10.57       21.47     15.73 o 
   3   9   8       26.36       37.23     15.54 o 
   4   9   8      129.10      140.38     17.87 o 
   5   9   8        3.71       14.29     15.97 o 
   6   9   8       90.15       82.87     17.12 o 
   7   9   8        5.95       22.78     15.81 o 
   8   9   8      761.42      778.11     17.30 o 
   9   9   8       21.23       22.95     16.31 o 
  10   9   8      111.92      109.46     17.35 o 
  11   9   8        4.71        5.64     17.54 o 
 -13  10   8      468.76      473.10     19.69 o 
 -12  10   8      244.69      237.51     17.97 o 
 -11  10   8      256.40      254.20     17.57 o 
 -10  10   8       14.31       26.37     17.10 o 
  -9  10   8       18.81       16.46     16.87 o 
  -8  10   8      155.12      139.06     16.51 o 
  -7  10   8      310.09      286.66     16.73 o 
  -6  10   8      683.59      693.19     17.82 o 
  -5  10   8       10.03       19.13     17.41 o 
  -4  10   8      266.35      300.35     17.86 o 
  -3  10   8      858.01      813.10     19.33 o 
  -2  10   8      907.65      856.00     18.42 o 
  -1  10   8       17.18       18.15     17.34 o 
   0  10   8      106.41       94.79     16.79 o 
   1  10   8      151.50      137.71     16.24 o 
   2  10   8      140.06      143.11     16.07 o 
   3  10   8       38.76       36.74     17.56 o 
   4  10   8        4.62        0.40     17.38 o 
   5  10   8      597.94      584.34     17.73 o 
   6  10   8       68.66       79.72     16.76 o 
   7  10   8      629.06      623.07     18.24 o 
   8  10   8       74.60       76.39     17.57 o 
   9  10   8      249.13      248.11     17.83 o 
  10  10   8       14.74       11.49     18.20 o 
 -12  11   8      276.29      294.74     20.62 o 
 -11  11   8      287.55      303.01     19.39 o 
 -10  11   8       31.49       32.20     17.64 o 
  -9  11   8        2.86       11.13     18.40 o 
  -8  11   8       26.15       37.77     17.05 o 
  -7  11   8       44.19       32.84     18.14 o 
  -6  11   8       81.79       86.75     18.54 o 
  -5  11   8      821.03      787.96     19.41 o 
  -4  11   8       69.65       59.13     18.61 o 
  -3  11   8     1662.60     1571.43     23.25 o 
  -2  11   8       37.37       38.42     18.53 o 
  -1  11   8      193.28      229.53     19.46 o 
   0  11   8      210.10      221.00     18.42 o 
   1  11   8       22.16       26.67     18.56 o 
   2  11   8        2.51        6.37     17.82 o 
   3  11   8       13.83        7.17     18.56 o 
   4  11   8       82.97       89.52     18.90 o 
   5  11   8      157.63      139.35     16.91 o 
   6  11   8      385.25      404.64     18.42 o 
   7  11   8      122.17      108.61     17.05 o 
   8  11   8      543.90      596.78     18.90 o 
   9  11   8       27.28       24.11     19.02 o 
 -10  12   8        4.61        7.03     20.99 o 
  -9  12   8       11.51       13.15     18.81 o 
  -8  12   8       96.18      129.14     18.61 o 
  -7  12   8       23.21       36.27     19.56 o 
  -6  12   8       31.88       29.26     19.00 o 
  -5  12   8       37.54       34.47     19.75 o 
  -4  12   8      430.67      454.29     19.96 o 
  -3  12   8      336.23      337.14     20.92 o 
  -2  12   8      530.78      522.74     20.66 o 
  -1  12   8      375.88      396.31     21.62 o 
   0  12   8        1.12       10.73     20.70 o 
   1  12   8       34.81       38.39     18.60 o 
   2  12   8       87.86       93.48     20.30 o 
   3  12   8      152.74      166.54     19.11 o 
   4  12   8      180.04      194.55     21.98 o 
   5  12   8      117.64      120.34     19.94 o 
   6  12   8        8.48        4.78     18.52 o 
   7  12   8      423.72      418.93     20.39 o 
   8  12   8       84.13       71.07     20.64 o 
  -8  13   8       60.57       43.82     21.86 o 
  -7  13   8       25.87       23.19     22.24 o 
  -6  13   8        0.64        5.94     21.40 o 
  -5  13   8        0.12        5.27     21.14 o 
  -4  13   8      170.51      196.65     25.18 o 
  -3  13   8       38.68       39.05     25.32 o 
  -2  13   8      131.45      132.88     25.81 o 
  -1  13   8       20.25       24.83     22.20 o 
   0  13   8        0.04        5.74     23.94 o 
   1  13   8       11.11       26.00     23.47 o 
   2  13   8      471.27      482.68     21.53 o 
   3  13   8       20.34       26.91     20.58 o 
   4  13   8       28.03       36.68     24.34 o 
   5  13   8       97.94      112.71     22.75 o 
   6  13   8        0.86        9.71     22.16 o 
  -5  14   8      136.47      143.08     28.92 o 
  -4  14   8        8.07       49.33     28.63 o 
  -3  14   8       12.41        3.54     25.05 o 
  -2  14   8        1.43       15.66     29.07 o 
  -1  14   8       89.10       96.54     28.19 o 
   0  14   8      107.55      107.77     24.94 o 
   1  14   8       20.17       10.16     26.95 o 
   2  14   8      264.76      273.17     24.98 o 
   3  14   8      611.93      612.69     24.42 o 
 -17   1   9      158.73      154.41     17.10 o 
 -16   1   9        9.41       28.19     15.13 o 
 -15   1   9       51.07       60.61     14.62 o 
 -14   1   9      286.02      276.30     14.61 o 
 -13   1   9      379.49      388.79     13.58 o 
 -12   1   9      198.71      198.37     13.68 o 
 -11   1   9      396.33      382.72     14.29 o 
 -10   1   9       70.25       77.38     12.79 o 
  -9   1   9     1078.95     1051.97     16.65 o 
  -8   1   9      667.41      690.39     14.45 o 
  -7   1   9     1507.85     1543.40     15.72 o 
  -6   1   9     1620.56     1681.99     17.23 o 
  -5   1   9        0.12       12.78     13.12 o 
  -4   1   9      737.49      739.11     15.25 o 
  -3   1   9     4392.35     4448.99     29.30 o 
  -2   1   9       21.89       51.05     14.05 o 
  -1   1   9     4155.19     4420.59     31.19 o 
   0   1   9     1520.21     1472.11     16.67 o 
   1   1   9     2331.35     2678.22     24.93 o 
   2   1   9      375.56      370.60     14.13 o 
   3   1   9      360.13      421.15     13.83 o 
   4   1   9       10.74        7.46     11.77 o 
   5   1   9     1969.52     2005.99     16.23 o 
   6   1   9      190.83      184.79     12.99 o 
   7   1   9     1502.06     1494.59     16.84 o 
   8   1   9     1439.27     1413.44     16.20 o 
   9   1   9      200.68      197.39     13.39 o 
  10   1   9      333.77      337.96     14.80 o 
  11   1   9       41.01       36.24     12.80 o 
  12   1   9      149.18      135.47     15.09 o 
  13   1   9      132.92      118.05     15.55 o 
  14   1   9        0.61        9.10     16.55 o 
 -17   2   9      334.63      339.48     18.45 o 
 -16   2   9        2.18       17.91     15.57 o 
 -15   2   9        4.97       13.85     14.00 o 
 -14   2   9     1861.62     1828.42     17.45 o 
 -13   2   9     1926.91     1930.90     19.06 o 
 -12   2   9     1264.35     1228.84     16.03 o 
 -11   2   9     2652.88     2601.18     17.44 o 
 -10   2   9      375.82      354.00     13.74 o 
  -9   2   9       78.95       88.51     14.38 o 
  -8   2   9     1538.64     1497.21     17.20 o 
  -7   2   9       25.98       35.27     11.83 o 
  -6   2   9       30.53       39.95     13.34 o 
  -5   2   9      739.07      601.60     15.01 o 
  -4   2   9       54.63       28.52     13.64 o 
  -3   2   9    13975.85    14056.41    128.70 o 
  -2   2   9      283.45      204.27     15.69 o 
  -1   2   9     3463.55     3546.09     29.08 o 
   0   2   9     7230.96     7387.09     32.42 o 
   1   2   9        1.77        3.38     13.18 o 
   2   2   9       99.24      141.66     13.32 o 
   3   2   9      416.99      394.45     13.16 o 
   4   2   9      102.43      141.09     12.97 o 
   5   2   9      822.81      859.47     14.85 o 
   6   2   9     2498.48     2436.62     16.99 o 
   7   2   9     1785.69     1795.54     15.74 o 
   8   2   9     1765.95     1768.41     16.25 o 
   9   2   9       51.22       58.28     15.31 o 
  10   2   9      282.13      306.02     14.86 o 
  11   2   9      201.46      189.22     15.64 o 
  12   2   9       22.83       34.98     15.59 o 
  13   2   9        1.91       18.16     16.80 o 
  14   2   9      106.80      101.87     16.81 o 
 -17   3   9        4.27        2.61     17.55 o 
 -16   3   9        0.54       -0.97     17.00 o 
 -15   3   9     1045.71     1037.54     20.49 o 
 -14   3   9      385.59      377.87     16.08 o 
 -13   3   9      737.52      733.82     15.45 o 
 -12   3   9     1170.77     1121.15     16.15 o 
 -11   3   9     1704.52     1609.59     15.79 o 
 -10   3   9       50.95       62.33     13.37 o 
  -9   3   9     2440.74     2326.18     17.30 o 
  -8   3   9      358.63      386.50     15.34 o 
  -7   3   9      204.91      203.70     12.87 o 
  -6   3   9      465.76      366.49     13.80 o 
  -5   3   9      637.75      639.15     15.20 o 
  -4   3   9    11236.29    10912.96    110.32 o 
  -3   3   9     4352.26     4150.12     54.26 o 
  -2   3   9     9163.77     9027.39     71.00 o 
  -1   3   9     2001.68     1838.29     18.63 o 
   0   3   9     1298.39     1316.59     16.64 o 
   1   3   9        2.39        2.12     12.09 o 
   2   3   9       43.10       46.24     12.18 o 
   3   3   9       45.71       51.95     12.05 o 
   4   3   9       27.03       55.72     12.42 o 
   5   3   9     2022.53     2045.25     16.88 o 
   6   3   9      130.95      141.17     13.57 o 
   7   3   9     2353.75     2262.37     25.32 o 
   8   3   9     1346.77     1322.03     15.16 o 
   9   3   9      131.16      136.24     13.42 o 
  10   3   9      783.52      782.93     14.34 o 
  11   3   9        0.76       -1.42     13.78 o 
  12   3   9       65.14       74.06     13.93 o 
  13   3   9        3.03       -2.35     14.42 o 
  14   3   9       13.53       15.88     15.37 o 
 -16   4   9       34.65       44.43     20.00 o 
 -15   4   9       11.19        5.78     15.29 o 
 -14   4   9     1310.62     1279.63     17.35 o 
 -13   4   9      897.27      884.91     17.17 o 
 -12   4   9      496.54      506.43     14.79 o 
 -11   4   9      428.10      446.00     13.86 o 
 -10   4   9        2.50        4.72     13.43 o 
  -9   4   9      237.06      245.15     13.51 o 
  -8   4   9     2625.25     2534.79     18.62 o 
  -7   4   9      756.44      805.51     14.86 o 
  -6   4   9      837.06      932.26     16.62 o 
  -5   4   9      349.50      304.53     14.46 o 
  -4   4   9      660.07      644.97     16.28 o 
  -3   4   9     3549.69     3379.43     40.19 o 
  -2   4   9     1869.46     1921.91     19.56 o 
  -1   4   9     5987.41     6072.20     49.69 o 
   0   4   9       41.16       25.11     14.16 o 
   1   4   9      283.25      249.35     13.36 o 
   2   4   9      682.83      719.01     14.55 o 
   3   4   9     1292.12     1250.16     15.81 o 
   4   4   9      328.60      372.03     13.46 o 
   5   4   9       81.60      108.17     12.80 o 
   6   4   9     2088.92     2095.26     16.53 o 
   7   4   9     1189.53     1151.50     17.65 o 
   8   4   9        2.12       12.99     13.39 o 
   9   4   9      478.86      476.10     14.16 o 
  10   4   9       44.60       41.66     14.71 o 
  11   4   9        1.10        6.53     13.58 o 
  12   4   9       16.55       14.76     14.32 o 
  13   4   9        1.50       11.90     15.49 o 
  14   4   9      139.31      132.67     17.22 o 
 -16   5   9       48.71       55.69     16.45 o 
 -15   5   9       44.41       50.41     17.26 o 
 -14   5   9       24.59       32.05     16.35 o 
 -13   5   9        6.89       14.24     14.79 o 
 -12   5   9      113.94      119.65     14.71 o 
 -11   5   9      151.67      153.92     14.79 o 
 -10   5   9      383.68      369.53     14.07 o 
  -9   5   9       42.62       36.93     13.53 o 
  -8   5   9       45.01       68.66     16.30 o 
  -7   5   9      765.19      755.52     16.60 o 
  -6   5   9        0.78       11.63     13.99 o 
  -5   5   9       19.30       33.78     13.88 o 
  -4   5   9      245.27      245.77     15.50 o 
  -3   5   9     3223.13     3241.83     37.73 o 
  -2   5   9       42.33       27.23     15.77 o 
  -1   5   9      245.61      215.26     15.76 o 
   0   5   9      100.71       94.72     15.39 o 
   1   5   9      508.71      497.17     15.02 o 
   2   5   9     1124.84     1162.84     15.79 o 
   3   5   9      596.71      553.26     16.26 o 
   4   5   9      723.23      691.26     14.29 o 
   5   5   9      184.78      197.16     13.90 o 
   6   5   9       58.18       58.31     13.37 o 
   7   5   9      413.88      418.81     14.66 o 
   8   5   9      740.62      710.80     14.71 o 
   9   5   9       31.14       35.40     14.08 o 
  10   5   9        0.46        2.53     13.73 o 
  11   5   9       33.97       33.27     14.37 o 
  12   5   9       38.36       34.82     15.98 o 
  13   5   9       53.88       61.97     16.77 o 
 -16   6   9      140.41      169.50     19.70 o 
 -15   6   9       14.41       22.86     16.26 o 
 -14   6   9        8.41       16.68     16.89 o 
 -13   6   9       43.35       37.72     15.85 o 
 -12   6   9      205.98      203.73     15.07 o 
 -11   6   9        0.37        9.08     14.79 o 
 -10   6   9      770.83      769.01     15.32 o 
  -9   6   9     2040.22     2071.56     19.80 o 
  -8   6   9      323.22      331.71     16.89 o 
  -7   6   9      391.43      403.36     14.56 o 
  -6   6   9     1186.98     1192.20     17.83 o 
  -5   6   9       11.43       29.63     14.83 o 
  -4   6   9      542.57      535.86     16.21 o 
  -3   6   9      305.69      332.67     16.46 o 
  -2   6   9      366.17      364.04     16.52 o 
  -1   6   9     1700.76     1610.16     19.43 o 
   0   6   9      556.08      544.78     16.09 o 
   1   6   9      607.99      643.52     15.64 o 
   2   6   9     1673.86     1584.65     17.75 o 
   3   6   9     1043.49     1020.19     15.72 o 
   4   6   9      284.08      264.64     14.65 o 
   5   6   9     2086.78     1955.13     17.27 o 
   6   6   9      212.20      194.15     14.18 o 
   7   6   9        0.21       10.27     13.74 o 
   8   6   9      120.55      112.63     14.78 o 
   9   6   9        2.95       -3.99     14.12 o 
  10   6   9      172.95      184.22     14.83 o 
  11   6   9      251.89      269.79     16.97 o 
  12   6   9       18.85       18.99     16.35 o 
  13   6   9      169.06      178.35     17.52 o 
 -15   7   9       39.65       51.18     18.18 o 
 -14   7   9      191.25      190.86     16.79 o 
 -13   7   9        9.65       19.94     15.91 o 
 -12   7   9       11.03        8.89     15.97 o 
 -11   7   9     1602.24     1592.87     19.07 o 
 -10   7   9      351.08      360.55     15.39 o 
  -9   7   9     3302.80     3355.78     36.56 o 
  -8   7   9      966.13      970.72     16.89 o 
  -7   7   9      213.08      215.74     15.90 o 
  -6   7   9     1830.13     1953.68     32.71 o 
  -5   7   9     1855.02     1922.85     23.72 o 
  -4   7   9      113.00      129.96     15.60 o 
  -3   7   9     1142.26     1096.51     18.63 o 
  -2   7   9      483.01      510.54     16.83 o 
  -1   7   9       78.85       81.52     15.15 o 
   0   7   9     2007.72     1958.62     19.34 o 
   1   7   9      467.01      488.94     15.47 o 
   2   7   9     1280.16     1338.52     17.57 o 
   3   7   9      281.48      270.04     15.02 o 
   4   7   9     1106.35     1080.67     16.60 o 
   5   7   9        1.32        5.45     13.81 o 
   6   7   9     2543.15     2510.34     21.30 o 
   7   7   9      197.41      191.71     15.14 o 
   8   7   9      248.77      259.82     15.04 o 
   9   7   9      236.07      261.85     15.51 o 
  10   7   9       49.07       61.15     15.86 o 
  11   7   9      235.58      230.52     16.94 o 
  12   7   9      137.02      140.67     16.15 o 
 -14   8   9      406.27      406.80     18.73 o 
 -13   8   9      616.94      647.78     17.39 o 
 -12   8   9     1573.24     1551.99     18.83 o 
 -11   8   9      110.36      129.71     15.60 o 
 -10   8   9     1123.79     1151.69     17.06 o 
  -9   8   9      727.29      729.70     16.60 o 
  -8   8   9      775.69      768.39     17.32 o 
  -7   8   9     2000.25     1995.01     42.28 o 
  -6   8   9      164.75      182.81     15.58 o 
  -5   8   9      407.06      462.88     17.62 o 
  -4   8   9     1624.77     1621.51     19.87 o 
  -3   8   9     1412.47     1438.84     21.91 o 
  -2   8   9      794.42      828.41     17.58 o 
  -1   8   9     3885.82     3893.31     29.41 o 
   0   8   9     1256.68     1220.97     18.21 o 
   1   8   9      605.10      588.40     16.39 o 
   2   8   9        3.88        2.08     14.76 o 
   3   8   9      485.03      521.96     15.83 o 
   4   8   9      987.81      947.70     18.23 o 
   5   8   9     1921.13     1844.89     19.22 o 
   6   8   9      131.42      145.86     15.25 o 
   7   8   9     1271.80     1225.69     17.40 o 
   8   8   9      180.57      188.42     16.41 o 
   9   8   9      150.54      148.26     16.50 o 
  10   8   9      619.32      643.55     16.98 o 
  11   8   9       63.07       98.45     17.26 o 
 -14   9   9      175.18      173.21     18.21 o 
 -13   9   9       28.52       33.91     17.68 o 
 -12   9   9      136.42      148.72     17.61 o 
 -11   9   9     1601.49     1564.43     20.30 o 
 -10   9   9      527.04      531.42     17.13 o 
  -9   9   9     1529.28     1452.30     19.47 o 
  -8   9   9      574.17      570.79     17.44 o 
  -7   9   9      315.74      288.92     17.14 o 
  -6   9   9      747.85      771.07     18.62 o 
  -5   9   9      803.31      836.85     18.09 o 
  -4   9   9      266.41      289.14     17.80 o 
  -3   9   9      268.20      266.13     16.02 o 
  -2   9   9      697.22      709.69     19.55 o 
  -1   9   9        9.89       17.00     16.70 o 
   0   9   9     1507.58     1471.03     18.65 o 
   1   9   9      138.91      154.91     16.29 o 
   2   9   9        0.32        3.59     15.95 o 
   3   9   9     1085.16     1087.79     18.17 o 
   4   9   9     1490.85     1495.12     20.87 o 
   5   9   9       35.68       30.51     15.76 o 
   6   9   9     1097.02     1098.10     17.83 o 
   7   9   9      243.43      222.89     15.72 o 
   8   9   9       24.86       31.90     15.58 o 
   9   9   9      205.91      224.58     16.70 o 
  10   9   9        0.88        7.21     17.10 o 
  11   9   9      236.97      213.79     18.36 o 
 -13  10   9      134.23      153.50     19.98 o 
 -12  10   9      126.38      132.51     17.72 o 
 -11  10   9       41.96       52.98     18.61 o 
 -10  10   9      582.57      562.68     18.91 o 
  -9  10   9      273.51      284.56     17.70 o 
  -8  10   9      158.38      140.61     17.42 o 
  -7  10   9      595.66      578.62     18.20 o 
  -6  10   9      264.91      265.18     18.23 o 
  -5  10   9        8.99       17.12     16.12 o 
  -4  10   9      522.75      515.38     17.98 o 
  -3  10   9      246.92      228.41     16.53 o 
  -2  10   9      150.77      149.18     19.18 o 
  -1  10   9     1143.13     1156.11     20.22 o 
   0  10   9      217.50      216.45     16.63 o 
   1  10   9       13.96       16.34     16.63 o 
   2  10   9      275.00      291.57     16.08 o 
   3  10   9      495.22      489.76     18.16 o 
   4  10   9      520.09      497.50     19.86 o 
   5  10   9      815.60      818.17     17.72 o 
   6  10   9       56.25       42.32     16.68 o 
   7  10   9      211.33      212.88     17.03 o 
   8  10   9       10.07        5.12     17.05 o 
   9  10   9       16.01       14.83     18.00 o 
  10  10   9      123.21      124.85     18.59 o 
 -11  11   9      134.91      133.01     18.73 o 
 -10  11   9       50.40       46.66     18.07 o 
  -9  11   9        6.14       11.88     17.38 o 
  -8  11   9      111.72       97.38     18.56 o 
  -7  11   9      256.32      258.38     18.02 o 
  -6  11   9        1.02       -1.87     17.63 o 
  -5  11   9       44.06       54.31     19.02 o 
  -4  11   9      406.97      426.76     18.95 o 
  -3  11   9        2.11       13.63     18.06 o 
  -2  11   9        5.66       13.97     18.16 o 
  -1  11   9       73.37       70.81     18.11 o 
   0  11   9      100.30      120.93     18.01 o 
   1  11   9       12.87       12.73     17.80 o 
   2  11   9       63.49       75.83     17.83 o 
   3  11   9       66.24       75.01     18.88 o 
   4  11   9      286.18      307.12     20.84 o 
   5  11   9      275.63      273.60     17.61 o 
   6  11   9       23.35       24.83     17.73 o 
   7  11   9       63.67       87.72     17.96 o 
   8  11   9       14.69       22.28     18.79 o 
 -10  12   9       11.64       18.43     19.74 o 
  -9  12   9      103.84      119.25     19.84 o 
  -8  12   9       44.48       39.06     20.48 o 
  -7  12   9       42.09       33.62     19.52 o 
  -6  12   9      149.37      156.63     20.18 o 
  -5  12   9       51.74       64.05     20.20 o 
  -4  12   9        0.26        6.40     20.36 o 
  -3  12   9      928.60      841.57     22.91 o 
  -2  12   9       61.93       76.45     21.55 o 
  -1  12   9       14.59       21.96     18.65 o 
   0  12   9      140.30      141.94     20.55 o 
   1  12   9       22.10       23.18     19.57 o 
   2  12   9        0.56       -6.46     20.29 o 
   3  12   9       55.13       70.26     19.86 o 
   4  12   9        0.70       13.25     21.65 o 
   5  12   9       87.61       85.40     18.75 o 
   6  12   9      237.31      252.28     20.56 o 
   7  12   9       29.29       13.91     20.48 o 
  -8  13   9       11.32       13.68     21.91 o 
  -7  13   9       47.53       61.47     21.11 o 
  -6  13   9        5.70        8.97     23.33 o 
  -5  13   9        0.02        3.66     23.95 o 
  -4  13   9      262.43      265.37     24.30 o 
  -3  13   9      243.44      263.65     25.02 o 
  -2  13   9      513.33      572.27     30.31 o 
  -1  13   9      173.74      199.11     22.00 o 
   0  13   9      660.53      693.10     25.33 o 
   1  13   9        1.18       -7.79     21.18 o 
   2  13   9      138.56      123.53     21.52 o 
   3  13   9       24.46       17.14     22.30 o 
   4  13   9       12.97       19.42     26.30 o 
   5  13   9      204.97      201.68     22.17 o 
  -4  14   9      206.08      221.13     25.79 o 
  -3  14   9      302.67      295.50     27.40 o 
  -2  14   9      298.10      296.55     30.10 o 
  -1  14   9      430.66      455.39     27.50 o 
   0  14   9        5.07       -1.83     26.35 o 
   1  14   9      248.61      242.39     26.62 o 
 -17   0  10        6.28       28.21     23.03 o 
 -16   0  10      196.91      226.64     20.43 o 
 -15   0  10      357.17      351.36     23.72 o 
 -14   0  10      138.70      135.88     20.13 o 
 -13   0  10       46.28       63.35     20.22 o 
 -12   0  10      289.29      274.00     18.41 o 
 -11   0  10     6706.77     6539.58     46.30 o 
 -10   0  10     1767.94     1725.97     23.53 o 
  -9   0  10     8115.05     7907.09     42.91 o 
  -8   0  10     1612.10     1663.75     24.77 o 
  -7   0  10     1566.60     1498.63     22.83 o 
  -6   0  10     2600.33     2860.53     26.69 o 
  -5   0  10       38.61       47.86     17.32 o 
  -4   0  10      101.78      138.80     19.14 o 
  -3   0  10     1304.98     1618.26     25.02 o 
  -2   0  10       54.48       23.46     20.12 o 
  -1   0  10     7530.62     7649.09     72.47 o 
   0   0  10    18044.79    17413.26    109.96 o 
   1   0  10     4701.69     4534.67     51.79 o 
   2   0  10     2797.50     2886.73     37.12 o 
   3   0  10     1191.26     1134.38     19.89 o 
   4   0  10      697.86      780.13     21.28 o 
   5   0  10      294.02      290.97     19.64 o 
   6   0  10      910.99      938.31     21.85 o 
   7   0  10     3376.52     3298.94     46.24 o 
   8   0  10     4669.79     4537.55     37.12 o 
   9   0  10     3396.41     3358.54     24.79 o 
  10   0  10     1255.12     1246.25     21.10 o 
  11   0  10      651.14      596.65     23.37 o 
  12   0  10     1853.86     1865.32     28.24 o 
  13   0  10      350.13      386.63     21.27 o 
  14   0  10       18.82       28.13     24.13 o 
 -17   1  10        7.07       26.39     16.43 o 
 -16   1  10      106.08      106.16     15.30 o 
 -15   1  10      222.95      239.32     15.38 o 
 -14   1  10       14.64       16.97     15.33 o 
 -13   1  10       36.25       41.22     14.04 o 
 -12   1  10      721.00      717.65     15.87 o 
 -11   1  10      623.36      607.01     14.91 o 
 -10   1  10     3501.69     3462.69     37.50 o 
  -9   1  10      957.34      996.48     18.33 o 
  -8   1  10     2276.46     2144.51     17.25 o 
  -7   1  10     2960.76     3231.42     19.71 o 
  -6   1  10      763.08      702.93     14.25 o 
  -5   1  10      264.69      296.95     14.27 o 
  -4   1  10      122.70      136.85     13.76 o 
  -3   1  10       32.94        2.89     14.15 o 
  -2   1  10     1205.13     1199.73     17.16 o 
  -1   1  10    13222.32    13052.48    101.25 o 
   0   1  10     2367.30     2231.92     18.32 o 
   1   1  10      461.86      347.99     13.27 o 
   2   1  10     3134.75     2988.71     19.70 o 
   3   1  10      150.55      135.48     11.75 o 
   4   1  10     1392.43     1428.40     15.80 o 
   5   1  10      815.64      792.23     14.27 o 
   6   1  10       43.26       40.82     12.90 o 
   7   1  10     1711.44     1657.56     14.97 o 
   8   1  10      476.16      493.93     15.57 o 
   9   1  10     1527.30     1517.22     16.70 o 
  10   1  10     3084.53     3073.25     19.20 o 
  11   1  10      610.06      638.45     15.63 o 
  12   1  10        9.56       15.18     15.72 o 
  13   1  10      213.54      209.20     16.06 o 
  14   1  10      175.08      170.19     18.39 o 
 -17   2  10       75.94       75.69     17.55 o 
 -16   2  10       54.68       68.26     16.52 o 
 -15   2  10        8.33       16.40     16.72 o 
 -14   2  10      476.45      480.56     15.45 o 
 -13   2  10        0.91        0.63     14.14 o 
 -12   2  10       66.22       70.81     13.76 o 
 -11   2  10      790.39      792.36     15.83 o 
 -10   2  10      201.45      211.39     13.43 o 
  -9   2  10      654.97      624.31     16.78 o 
  -8   2  10       53.75       57.45     13.62 o 
  -7   2  10      835.11      846.55     14.65 o 
  -6   2  10      603.73      648.76     13.99 o 
  -5   2  10     1071.88      999.83     15.41 o 
  -4   2  10      669.94      666.66     15.84 o 
  -3   2  10     1328.62     1261.31     16.87 o 
  -2   2  10     3072.80     3081.63     29.34 o 
  -1   2  10      986.65      967.78     16.12 o 
   0   2  10     3355.26     3230.74     21.53 o 
   1   2  10      612.87      514.49     14.58 o 
   2   2  10      115.10      118.35     12.86 o 
   3   2  10     2130.54     2185.22     18.25 o 
   4   2  10      104.78       96.02     11.76 o 
   5   2  10       35.01       51.54     12.11 o 
   6   2  10        0.39       -2.10     12.64 o 
   7   2  10      878.23      865.69     14.50 o 
   8   2  10     1963.52     1951.30     17.04 o 
   9   2  10     1074.42     1072.97     14.90 o 
  10   2  10      349.40      367.03     14.18 o 
  11   2  10       96.04      107.65     13.78 o 
  12   2  10     1155.71     1169.58     16.52 o 
  13   2  10       20.06       27.23     16.33 o 
  14   2  10       34.19       36.48     16.44 o 
 -17   3  10       62.89       72.39     18.41 o 
 -16   3  10      227.59      218.11     18.28 o 
 -15   3  10        1.46       12.60     17.65 o 
 -14   3  10       34.83       31.35     14.89 o 
 -13   3  10     1337.98     1285.53     15.75 o 
 -12   3  10       57.77       51.01     15.22 o 
 -11   3  10      232.12      226.71     13.81 o 
 -10   3  10       90.66       92.42     14.00 o 
  -9   3  10      140.52      131.78     13.94 o 
  -8   3  10       42.68       42.30     13.14 o 
  -7   3  10       62.09       72.99     13.88 o 
  -6   3  10       73.35       73.12     12.79 o 
  -5   3  10      481.01      498.77     14.53 o 
  -4   3  10      897.99      927.23     17.17 o 
  -3   3  10      504.02      525.75     15.24 o 
  -2   3  10     2524.90     2481.05     20.89 o 
  -1   3  10     2660.28     2800.86     20.68 o 
   0   3  10      231.05      285.95     15.23 o 
   1   3  10      711.90      681.87     15.09 o 
   2   3  10      340.59      326.44     15.05 o 
   3   3  10      974.66     1023.11     15.06 o 
   4   3  10        0.57        7.10     12.60 o 
   5   3  10       45.52       46.10     12.86 o 
   6   3  10      111.15      112.28     13.62 o 
   7   3  10      860.41      786.15     14.33 o 
   8   3  10      178.13      165.63     13.96 o 
   9   3  10       73.57       83.63     14.00 o 
  10   3  10      506.36      485.62     14.14 o 
  11   3  10      496.12      473.00     15.28 o 
  12   3  10       20.15       13.54     15.74 o 
  13   3  10      102.46      113.63     15.54 o 
 -16   4  10       11.90       15.55     19.39 o 
 -15   4  10      999.75      982.96     17.44 o 
 -14   4  10      660.85      654.85     16.16 o 
 -13   4  10      471.02      459.43     15.36 o 
 -12   4  10     1447.98     1416.80     20.35 o 
 -11   4  10      390.34      392.98     13.92 o 
 -10   4  10      340.05      335.43     14.15 o 
  -9   4  10      247.62      227.31     15.10 o 
  -8   4  10       85.31       81.72     16.06 o 
  -7   4  10      294.01      283.93     14.32 o 
  -6   4  10      324.95      319.72     14.68 o 
  -5   4  10      934.00      859.00     15.45 o 
  -4   4  10      696.74      732.80     16.28 o 
  -3   4  10     7755.50     7631.97     68.79 o 
  -2   4  10      692.82      702.41     17.02 o 
  -1   4  10     1478.69     1414.67     18.38 o 
   0   4  10      545.33      605.15     15.80 o 
   1   4  10      238.09      238.58     13.90 o 
   2   4  10       13.51       14.33     12.94 o 
   3   4  10      199.38      188.97     13.24 o 
   4   4  10      229.18      206.08     13.05 o 
   5   4  10      116.51      111.37     12.35 o 
   6   4  10     1066.17     1004.73     15.11 o 
   7   4  10      219.58      214.66     13.81 o 
   8   4  10     1142.89     1090.57     15.85 o 
   9   4  10      685.65      681.28     14.94 o 
  10   4  10       74.59       77.82     14.15 o 
  11   4  10        3.28       21.67     14.06 o 
  12   4  10      187.47      175.01     16.78 o 
  13   4  10      277.30      281.99     17.01 o 
 -16   5  10      537.90      505.95     17.88 o 
 -15   5  10       63.78       66.08     17.16 o 
 -14   5  10      848.27      852.04     17.09 o 
 -13   5  10     1870.39     1818.42     18.98 o 
 -12   5  10      340.57      327.42     15.69 o 
 -11   5  10      627.64      644.09     15.18 o 
 -10   5  10       35.36       26.58     13.60 o 
  -9   5  10       84.89       94.83     16.52 o 
  -8   5  10     1307.04     1240.20     19.02 o 
  -7   5  10     1679.98     1655.15     19.68 o 
  -6   5  10      149.52      139.86     14.74 o 
  -5   5  10      191.13      197.31     14.35 o 
  -4   5  10     5715.36     5668.46     80.56 o 
  -3   5  10      441.66      487.57     16.32 o 
  -2   5  10     4410.95     4319.37     44.09 o 
  -1   5  10       65.12       81.11     15.26 o 
   0   5  10     2730.44     2806.00     22.92 o 
   1   5  10      668.28      730.83     15.34 o 
   2   5  10       32.07       31.69     14.43 o 
   3   5  10      536.82      492.55     15.89 o 
   4   5  10       46.55       54.37     13.07 o 
   5   5  10      885.69      888.75     14.76 o 
   6   5  10       33.62       34.98     13.93 o 
   7   5  10     3105.31     2986.21     37.73 o 
   8   5  10      319.00      311.59     15.45 o 
   9   5  10      634.75      609.55     14.36 o 
  10   5  10        2.64        4.15     15.27 o 
  11   5  10      111.72      108.14     16.16 o 
  12   5  10      262.36      294.86     16.86 o 
  13   5  10        2.56        2.70     17.32 o 
 -15   6  10      326.02      332.16     18.08 o 
 -14   6  10      371.35      395.80     18.13 o 
 -13   6  10      603.48      599.84     17.65 o 
 -12   6  10     2522.16     2460.20     22.58 o 
 -11   6  10       60.38       64.22     14.61 o 
 -10   6  10      899.72      920.31     16.57 o 
  -9   6  10      526.88      520.89     15.45 o 
  -8   6  10        8.06        7.43     14.54 o 
  -7   6  10      230.93      257.20     15.85 o 
  -6   6  10      210.07      214.24     15.46 o 
  -5   6  10      305.72      320.99     15.78 o 
  -4   6  10      352.75      363.75     16.23 o 
  -3   6  10     9233.49     9252.15     82.91 o 
  -2   6  10       30.50       36.91     15.72 o 
  -1   6  10     5321.15     5186.03     48.23 o 
   0   6  10      108.37      113.85     14.48 o 
   1   6  10      208.28      226.22     15.09 o 
   2   6  10        4.78        9.12     14.08 o 
   3   6  10     1777.43     1680.36     18.99 o 
   4   6  10      433.02      389.68     14.82 o 
   5   6  10      176.84      201.21     14.43 o 
   6   6  10      959.36      957.18     15.44 o 
   7   6  10      185.40      193.27     15.45 o 
   8   6  10     2907.43     2775.77     26.19 o 
   9   6  10        2.95       11.21     15.13 o 
  10   6  10      616.07      606.44     15.96 o 
  11   6  10        1.96       24.61     15.17 o 
  12   6  10      128.95      107.53     17.06 o 
 -15   7  10        1.42        8.39     18.33 o 
 -14   7  10       10.62        4.88     16.82 o 
 -13   7  10      625.41      650.23     17.40 o 
 -12   7  10      331.12      325.91     15.73 o 
 -11   7  10      675.97      686.97     17.16 o 
 -10   7  10       84.31       84.39     15.31 o 
  -9   7  10      385.70      412.11     16.52 o 
  -8   7  10      328.92      300.73     17.11 o 
  -7   7  10       96.18       94.45     15.14 o 
  -6   7  10      648.46      661.54     18.35 o 
  -5   7  10      115.12      123.15     15.56 o 
  -4   7  10      455.00      461.24     17.16 o 
  -3   7  10        1.36        2.40     15.68 o 
  -2   7  10      389.21      410.18     16.60 o 
  -1   7  10       22.00       18.67     15.94 o 
   0   7  10     1950.79     1938.40     19.16 o 
   1   7  10       48.86       62.59     15.05 o 
   2   7  10       25.52       28.50     15.45 o 
   3   7  10      343.91      309.84     15.00 o 
   4   7  10      630.87      644.34     15.92 o 
   5   7  10      839.46      849.96     16.16 o 
   6   7  10       30.98       36.27     14.97 o 
   7   7  10      346.23      352.72     15.37 o 
   8   7  10       17.76       26.36     15.36 o 
   9   7  10       22.85       30.10     15.85 o 
  10   7  10      102.59      133.11     16.16 o 
  11   7  10        8.59        8.49     17.55 o 
  12   7  10       25.75       22.15     17.01 o 
 -14   8  10       90.25       87.64     17.43 o 
 -13   8  10       12.51       26.58     17.72 o 
 -12   8  10        7.36        9.87     16.50 o 
 -11   8  10        0.09       10.83     16.20 o 
 -10   8  10       70.82       81.11     16.14 o 
  -9   8  10        0.22        0.65     15.77 o 
  -8   8  10     1023.63      981.55     17.89 o 
  -7   8  10       87.22       83.91     15.79 o 
  -6   8  10       96.50       95.48     15.33 o 
  -5   8  10      860.85      865.40     17.47 o 
  -4   8  10      426.42      402.97     16.60 o 
  -3   8  10       37.16       59.16     14.79 o 
  -2   8  10     1111.09     1134.87     18.25 o 
  -1   8  10      541.50      497.41     16.57 o 
   0   8  10        0.47        3.26     14.87 o 
   1   8  10      133.34      156.19     15.30 o 
   2   8  10        7.50        1.15     14.71 o 
   3   8  10       11.77       25.74     14.77 o 
   4   8  10      132.21      137.80     16.60 o 
   5   8  10       39.23       42.71     15.84 o 
   6   8  10       27.01       38.54     14.72 o 
   7   8  10      264.89      258.23     16.05 o 
   8   8  10      211.48      216.06     15.92 o 
   9   8  10      227.68      222.65     16.62 o 
  10   8  10       38.68       43.48     17.08 o 
  11   8  10       20.96       19.48     17.25 o 
 -13   9  10        4.57        1.52     17.06 o 
 -12   9  10      172.16      188.58     17.80 o 
 -11   9  10       14.03       23.81     17.22 o 
 -10   9  10      907.56      884.76     19.05 o 
  -9   9  10        3.42        6.89     16.93 o 
  -8   9  10      115.03      130.72     16.51 o 
  -7   9  10      392.75      403.04     18.93 o 
  -6   9  10       53.61       65.06     15.94 o 
  -5   9  10      390.57      399.90     17.21 o 
  -4   9  10       36.13       43.22     17.85 o 
  -3   9  10        2.70       14.51     16.07 o 
  -2   9  10      159.15      164.30     16.78 o 
  -1   9  10      208.84      217.58     16.40 o 
   0   9  10       47.24       28.72     16.08 o 
   1   9  10      873.78      866.00     17.61 o 
   2   9  10       10.11        9.28     15.56 o 
   3   9  10      146.49      149.56     16.29 o 
   4   9  10      841.93      841.63     18.84 o 
   5   9  10        4.75        9.53     15.52 o 
   6   9  10      392.51      369.05     17.32 o 
   7   9  10      867.50      829.98     17.67 o 
   8   9  10      186.20      181.46     17.52 o 
   9   9  10      575.62      571.74     18.28 o 
  10   9  10        9.53       15.71     17.72 o 
 -12  10  10       95.31       95.02     19.68 o 
 -11  10  10      246.98      270.94     19.17 o 
 -10  10  10       84.86      116.11     18.70 o 
  -9  10  10      717.12      721.67     19.63 o 
  -8  10  10       27.52       38.67     17.36 o 
  -7  10  10      784.14      783.74     18.60 o 
  -6  10  10      942.69      908.65     20.48 o 
  -5  10  10      112.08      122.27     17.35 o 
  -4  10  10      165.38      181.03     17.60 o 
  -3  10  10      348.95      349.85     19.20 o 
  -2  10  10      304.20      318.44     18.47 o 
  -1  10  10      925.06      902.67     18.62 o 
   0  10  10      410.92      432.44     18.08 o 
   1  10  10      135.79      140.34     17.17 o 
   2  10  10      191.71      199.14     16.97 o 
   3  10  10      772.02      774.77     18.47 o 
   4  10  10       30.54       25.17     18.00 o 
   5  10  10      453.93      422.58     17.18 o 
   6  10  10      166.18      178.93     16.95 o 
   7  10  10      216.79      219.17     18.09 o 
   8  10  10     1366.90     1394.94     29.09 o 
   9  10  10       44.74       49.27     19.37 o 
 -11  11  10      329.65      334.87     19.99 o 
 -10  11  10      193.06      190.27     19.48 o 
  -9  11  10       17.74       22.50     18.99 o 
  -8  11  10     1272.23     1321.35     21.31 o 
  -7  11  10        9.26       21.80     18.12 o 
  -6  11  10      563.85      594.60     19.51 o 
  -5  11  10      384.32      437.28     19.48 o 
  -4  11  10       21.95       24.08     18.08 o 
  -3  11  10      489.53      494.51     19.32 o 
  -2  11  10      914.57      925.51     20.53 o 
  -1  11  10      414.47      382.20     19.03 o 
   0  11  10      710.99      736.55     18.97 o 
   1  11  10      167.66      192.98     19.06 o 
   2  11  10      232.73      239.20     18.23 o 
   3  11  10      629.52      638.66     19.54 o 
   4  11  10      396.57      381.82     20.30 o 
   5  11  10       86.33       93.38     18.68 o 
   6  11  10      190.69      182.83     18.56 o 
   7  11  10     1363.91     1312.92     25.63 o 
   8  11  10      107.54      133.42     19.94 o 
  -9  12  10      566.13      589.69     22.13 o 
  -8  12  10       86.04       89.20     20.61 o 
  -7  12  10     1048.94     1021.52     22.29 o 
  -6  12  10      220.07      222.63     20.20 o 
  -5  12  10       23.68       17.60     19.78 o 
  -4  12  10      177.28      184.01     21.61 o 
  -3  12  10     1012.30     1005.17     22.37 o 
  -2  12  10       61.42       58.82     19.95 o 
  -1  12  10      577.25      589.73     21.10 o 
   0  12  10      264.51      277.76     22.30 o 
   1  12  10       10.34       23.75     19.91 o 
   2  12  10      713.03      730.16     21.13 o 
   3  12  10        3.77        0.38     19.49 o 
   4  12  10       81.36       72.14     21.94 o 
   5  12  10      223.43      231.52     21.27 o 
   6  12  10      203.36      203.63     19.97 o 
  -7  13  10        2.66       -2.72     21.64 o 
  -6  13  10      132.00      138.33     21.67 o 
  -5  13  10        5.69        1.59     22.59 o 
  -4  13  10       36.93       31.06     22.33 o 
  -3  13  10       75.84       88.25     22.23 o 
  -2  13  10       60.89       78.39     25.37 o 
  -1  13  10       43.81       68.36     23.39 o 
   0  13  10       73.32       69.85     24.77 o 
   1  13  10      403.40      397.84     22.65 o 
   2  13  10      179.33      186.88     21.95 o 
   3  13  10      250.14      239.55     24.08 o 
   4  13  10       70.91       66.48     26.66 o 
  -2  14  10        3.16       14.56     26.60 o 
  -1  14  10        6.23        2.07     29.96 o 
 -17   1  11        6.71       23.03     16.93 o 
 -16   1  11      314.29      307.08     17.50 o 
 -15   1  11        2.24        1.20     14.69 o 
 -14   1  11      149.60      139.97     15.36 o 
 -13   1  11      264.44      275.23     14.64 o 
 -12   1  11      817.87      822.99     15.00 o 
 -11   1  11       44.13       63.13     14.20 o 
 -10   1  11      742.42      743.61     18.21 o 
  -9   1  11      917.85      885.05     15.42 o 
  -8   1  11      298.46      308.76     14.15 o 
  -7   1  11      302.71      327.89     13.89 o 
  -6   1  11       23.49       33.88     13.46 o 
  -5   1  11     1067.34     1076.38     15.84 o 
  -4   1  11       17.11       21.39     13.37 o 
  -3   1  11     1007.10     1006.37     17.03 o 
  -2   1  11       96.60       74.81     13.86 o 
  -1   1  11      225.23      205.56     14.14 o 
   0   1  11        3.91       16.85     13.71 o 
   1   1  11     1169.76     1095.88     15.33 o 
   2   1  11      408.81      476.67     14.07 o 
   3   1  11      618.73      590.95     14.56 o 
   4   1  11       14.11       24.14     12.49 o 
   5   1  11      984.96      977.11     15.98 o 
   6   1  11      846.64      837.29     15.32 o 
   7   1  11      101.51      103.25     13.95 o 
   8   1  11      576.50      560.60     14.25 o 
   9   1  11       42.52       43.20     13.14 o 
  10   1  11      102.51      113.41     15.02 o 
  11   1  11        0.03        8.37     15.53 o 
  12   1  11       47.06       47.64     16.81 o 
  13   1  11       59.44       47.70     17.07 o 
 -17   2  11      462.92      462.96     18.54 o 
 -16   2  11      240.20      257.07     17.18 o 
 -15   2  11       20.55       32.26     16.44 o 
 -14   2  11      124.37      128.51     15.10 o 
 -13   2  11      542.13      527.44     15.62 o 
 -12   2  11       18.44       24.41     15.22 o 
 -11   2  11     2431.24     2411.55     29.19 o 
 -10   2  11      693.71      678.87     16.77 o 
  -9   2  11       62.99       73.70     13.48 o 
  -8   2  11     1889.40     1842.87     17.00 o 
  -7   2  11     1490.11     1523.84     17.00 o 
  -6   2  11      173.81      192.80     14.05 o 
  -5   2  11     2765.64     2858.15     22.86 o 
  -4   2  11     4542.10     4656.58     24.68 o 
  -3   2  11      212.70      196.68     13.92 o 
  -2   2  11     2212.33     2156.52     23.82 o 
  -1   2  11      386.04      444.68     15.08 o 
   0   2  11     3783.03     3679.88     24.32 o 
   1   2  11        3.76       17.85     14.68 o 
   2   2  11     2572.07     2458.09     17.57 o 
   3   2  11     1062.93     1045.84     15.45 o 
   4   2  11      948.46      908.86     15.73 o 
   5   2  11       25.28       23.83     12.70 o 
   6   2  11     1157.02     1133.88     15.06 o 
   7   2  11     2666.51     2576.58     17.97 o 
   8   2  11        2.55        2.64     14.54 o 
   9   2  11     1357.57     1357.28     15.99 o 
  10   2  11      151.40      169.62     14.48 o 
  11   2  11      394.12      385.84     14.70 o 
  12   2  11      110.86      114.25     15.34 o 
  13   2  11      137.26      153.60     16.98 o 
 -16   3  11       24.67       28.34     16.10 o 
 -15   3  11      444.44      411.71     16.03 o 
 -14   3  11      335.71      329.50     15.50 o 
 -13   3  11      450.20      431.68     15.89 o 
 -12   3  11      230.24      223.81     14.66 o 
 -11   3  11      415.68      410.84     15.17 o 
 -10   3  11      215.34      224.94     15.86 o 
  -9   3  11      877.22      863.20     16.54 o 
  -8   3  11     2105.57     2140.16     18.88 o 
  -7   3  11     2340.88     2342.11     18.24 o 
  -6   3  11     1269.21     1274.28     16.47 o 
  -5   3  11     1174.86     1152.71     16.51 o 
  -4   3  11      985.48     1024.57     16.55 o 
  -3   3  11     1418.55     1371.82     18.26 o 
  -2   3  11        1.00       -1.72     14.86 o 
  -1   3  11     4594.88     4579.17     24.48 o 
   0   3  11      368.19      348.66     14.75 o 
   1   3  11     2744.26     2674.24     18.68 o 
   2   3  11      248.95      235.92     14.03 o 
   3   3  11     2917.40     2822.61     18.08 o 
   4   3  11      174.50      187.56     13.96 o 
   5   3  11     1020.19      951.88     15.02 o 
   6   3  11     1203.57     1206.92     14.76 o 
   7   3  11      176.19      166.04     14.10 o 
   8   3  11     2074.64     2048.45     20.59 o 
   9   3  11       99.85      102.93     14.06 o 
  10   3  11      750.59      733.63     14.73 o 
  11   3  11      207.68      214.18     15.78 o 
  12   3  11      438.36      434.66     16.37 o 
  13   3  11      348.17      364.65     17.65 o 
 -16   4  11      153.71      155.51     16.76 o 
 -15   4  11        2.01       10.04     16.43 o 
 -14   4  11       75.08       77.47     15.24 o 
 -13   4  11      217.01      208.07     15.51 o 
 -12   4  11      545.72      540.92     15.90 o 
 -11   4  11       43.67       61.11     13.97 o 
 -10   4  11       70.26       76.38     15.09 o 
  -9   4  11      172.12      183.88     15.69 o 
  -8   4  11      165.32      175.03     15.26 o 
  -7   4  11     3191.92     3111.56     23.14 o 
  -6   4  11      377.99      397.51     15.44 o 
  -5   4  11      652.20      723.97     16.00 o 
  -4   4  11     2867.27     2838.83     21.53 o 
  -3   4  11       81.72       88.25     14.35 o 
  -2   4  11     2984.29     2978.44     21.07 o 
  -1   4  11     1186.36     1206.73     17.25 o 
   0   4  11     1075.95     1022.67     17.91 o 
   1   4  11      142.77      167.11     14.05 o 
   2   4  11     1894.86     1869.57     19.05 o 
   3   4  11      527.35      533.15     15.09 o 
   4   4  11       48.49       48.88     13.39 o 
   5   4  11      747.98      729.57     14.57 o 
   6   4  11      452.81      461.71     14.21 o 
   7   4  11     1159.79     1102.24     15.97 o 
   8   4  11      266.33      268.69     14.81 o 
   9   4  11     1009.44     1027.03     15.63 o 
  10   4  11       17.50       24.27     14.27 o 
  11   4  11      204.02      228.47     14.96 o 
  12   4  11      163.77      173.63     16.90 o 
  13   4  11      298.43      314.10     17.01 o 
 -16   5  11       68.39       75.64     17.97 o 
 -15   5  11      149.10      135.16     16.18 o 
 -14   5  11        3.39        5.76     16.00 o 
 -13   5  11       42.12       46.36     15.95 o 
 -12   5  11      326.03      306.46     15.35 o 
 -11   5  11       18.15       25.93     14.89 o 
 -10   5  11        2.85        8.53     15.34 o 
  -9   5  11     1273.14     1250.18     17.60 o 
  -8   5  11       97.18       99.85     15.35 o 
  -7   5  11       51.39       64.44     14.62 o 
  -6   5  11      158.55      172.33     15.99 o 
  -5   5  11     1049.41     1040.83     20.27 o 
  -4   5  11      449.62      475.04     16.65 o 
  -3   5  11       96.28      108.58     16.29 o 
  -2   5  11      210.70      225.44     14.93 o 
  -1   5  11      100.29      112.72     15.37 o 
   0   5  11      602.74      659.21     16.77 o 
   1   5  11       86.15       80.90     14.23 o 
   2   5  11      571.52      579.04     15.45 o 
   3   5  11      380.08      390.22     14.76 o 
   4   5  11       17.52       13.73     13.13 o 
   5   5  11      386.72      390.88     14.81 o 
   6   5  11      677.17      655.21     15.17 o 
   7   5  11       97.68      101.83     14.02 o 
   8   5  11      467.76      483.51     14.90 o 
   9   5  11       82.78      101.86     15.23 o 
  10   5  11       11.72       18.99     15.56 o 
  11   5  11       11.58       21.06     16.71 o 
  12   5  11        5.51       13.72     17.50 o 
 -15   6  11        7.04        9.50     18.31 o 
 -14   6  11        9.69        5.98     17.40 o 
 -13   6  11      107.12      113.43     16.92 o 
 -12   6  11      424.23      424.81     16.82 o 
 -11   6  11       54.47       64.26     15.20 o 
 -10   6  11       81.32       92.01     14.55 o 
  -9   6  11     1310.20     1250.38     19.35 o 
  -8   6  11      520.29      492.15     17.01 o 
  -7   6  11       20.69       28.55     15.62 o 
  -6   6  11       81.08       95.77     15.22 o 
  -5   6  11     1325.15     1332.92     19.52 o 
  -4   6  11     1112.41     1084.39     19.09 o 
  -3   6  11        6.06        6.39     16.53 o 
  -2   6  11       36.00       27.88     15.78 o 
  -1   6  11     2006.22     1877.91     19.46 o 
   0   6  11      927.15      940.06     18.30 o 
   1   6  11       34.45       31.22     15.37 o 
   2   6  11      907.75      913.70     16.46 o 
   3   6  11      746.42      712.71     17.39 o 
   4   6  11      258.82      250.07     15.49 o 
   5   6  11       51.17       54.37     13.90 o 
   6   6  11      115.63      137.48     14.97 o 
   7   6  11       97.04      101.08     14.84 o 
   8   6  11      238.63      238.62     15.16 o 
   9   6  11        6.82        6.57     14.78 o 
  10   6  11      182.88      199.74     16.66 o 
  11   6  11      324.29      302.27     16.21 o 
  12   6  11        9.27        4.97     17.85 o 
 -15   7  11        9.39       16.54     17.89 o 
 -14   7  11       57.09       44.70     16.43 o 
 -13   7  11       24.57       37.62     16.60 o 
 -12   7  11      179.95      179.73     16.13 o 
 -11   7  11      337.01      348.38     16.33 o 
 -10   7  11     1556.36     1573.21     18.30 o 
  -9   7  11      417.52      408.34     17.47 o 
  -8   7  11      534.14      547.91     16.00 o 
  -7   7  11      148.81      154.27     16.83 o 
  -6   7  11        8.41       12.05     14.90 o 
  -5   7  11      834.10      813.45     18.30 o 
  -4   7  11        0.87        4.91     15.99 o 
  -3   7  11       36.95       37.76     15.82 o 
  -2   7  11      290.31      285.72     17.14 o 
  -1   7  11      952.78      955.98     18.90 o 
   0   7  11      309.42      285.49     16.37 o 
   1   7  11     2055.59     2033.59     19.65 o 
   2   7  11       34.05       33.19     14.76 o 
   3   7  11      118.72      128.14     16.83 o 
   4   7  11      395.51      370.58     14.80 o 
   5   7  11       24.69       31.25     15.15 o 
   6   7  11      161.71      162.93     15.27 o 
   7   7  11       44.61       50.57     14.61 o 
   8   7  11       75.99       72.89     14.69 o 
   9   7  11      249.14      284.68     16.96 o 
  10   7  11      425.84      440.32     18.06 o 
  11   7  11      127.45      142.07     17.39 o 
 -14   8  11        1.82        0.05     18.15 o 
 -13   8  11      107.22       99.31     18.19 o 
 -12   8  11      346.15      365.22     17.94 o 
 -11   8  11     1599.21     1610.76     22.01 o 
 -10   8  11       27.85       51.94     17.00 o 
  -9   8  11      865.34      859.36     17.48 o 
  -8   8  11       63.50       69.12     17.08 o 
  -7   8  11       10.41       19.67     16.02 o 
  -6   8  11       96.91       90.98     17.73 o 
  -5   8  11       21.91       26.65     16.89 o 
  -4   8  11      141.20      158.63     17.21 o 
  -3   8  11      105.70      114.03     17.13 o 
  -2   8  11      359.30      372.86     17.45 o 
  -1   8  11      150.67      157.42     15.51 o 
   0   8  11      957.58      937.91     18.95 o 
   1   8  11       37.99       41.61     15.17 o 
   2   8  11      858.31      832.63     16.91 o 
   3   8  11        8.50        1.57     14.90 o 
   4   8  11       39.30       34.08     15.19 o 
   5   8  11      359.51      342.89     15.89 o 
   6   8  11      171.86      181.94     15.51 o 
   7   8  11      323.19      275.31     17.00 o 
   8   8  11      283.48      319.81     16.71 o 
   9   8  11      821.93      842.07     18.32 o 
  10   8  11      104.85      108.90     17.54 o 
 -13   9  11       98.39      111.41     19.03 o 
 -12   9  11      598.23      576.27     19.95 o 
 -11   9  11       66.78       75.55     17.68 o 
 -10   9  11     1183.79     1259.91     20.39 o 
  -9   9  11       62.10       59.53     17.05 o 
  -8   9  11       72.32       91.45     16.74 o 
  -7   9  11        0.96        3.79     16.78 o 
  -6   9  11       21.74       31.07     16.58 o 
  -5   9  11      571.35      590.64     19.70 o 
  -4   9  11       22.15       16.91     15.85 o 
  -3   9  11      110.59      135.32     17.65 o 
  -2   9  11      204.38      215.88     16.63 o 
  -1   9  11     2351.41     2329.81     22.99 o 
   0   9  11       20.69       16.72     16.45 o 
   1   9  11     2179.56     2177.53     21.28 o 
   2   9  11       30.51       36.31     16.07 o 
   3   9  11        6.93        4.80     16.13 o 
   4   9  11       24.95       17.36     15.51 o 
   5   9  11        3.72        7.04     15.53 o 
   6   9  11      144.22      137.52     16.74 o 
   7   9  11      110.80      113.12     16.77 o 
   8   9  11       57.50       69.85     16.42 o 
   9   9  11      141.55      153.95     17.52 o 
 -12  10  11       16.74       27.13     19.99 o 
 -11  10  11      322.76      318.80     18.69 o 
 -10  10  11        6.85        5.93     17.94 o 
  -9  10  11      115.63      119.23     18.25 o 
  -8  10  11        0.02        7.51     17.02 o 
  -7  10  11       12.99       26.42     19.09 o 
  -6  10  11      390.38      419.37     19.48 o 
  -5  10  11      327.47      327.04     17.85 o 
  -4  10  11      233.43      238.16     19.32 o 
  -3  10  11        8.85        8.24     18.33 o 
  -2  10  11       16.57       13.54     18.37 o 
  -1  10  11      136.15      126.25     19.25 o 
   0  10  11      314.00      335.61     18.74 o 
   1  10  11       16.94       26.97     16.75 o 
   2  10  11       19.10       29.00     16.43 o 
   3  10  11      209.79      186.78     18.21 o 
   4  10  11       30.80       34.30     19.91 o 
   5  10  11      803.76      804.73     19.07 o 
   6  10  11       17.05       36.99     18.17 o 
   7  10  11       60.17       62.30     18.00 o 
   8  10  11      173.52      181.55     18.60 o 
 -10  11  11       49.76       54.92     19.81 o 
  -9  11  11      129.02      144.25     19.98 o 
  -8  11  11      144.19      141.66     18.61 o 
  -7  11  11       63.33       69.93     19.25 o 
  -6  11  11      374.04      383.87     20.95 o 
  -5  11  11      344.94      331.33     18.72 o 
  -4  11  11      154.79      156.43     18.76 o 
  -3  11  11      481.91      495.44     19.30 o 
  -2  11  11      123.84      127.17     20.30 o 
  -1  11  11       18.57       21.32     19.41 o 
   0  11  11       31.64       38.82     19.26 o 
   1  11  11       34.39       39.53     18.20 o 
   2  11  11      144.47      135.81     19.09 o 
   3  11  11      215.01      217.69     20.06 o 
   4  11  11        3.24        7.73     20.30 o 
   5  11  11      256.70      264.92     18.73 o 
   6  11  11      248.28      241.40     19.37 o 
   7  11  11       17.26       44.87     19.82 o 
  -9  12  11      124.59      110.09     20.04 o 
  -8  12  11      147.29      159.39     20.94 o 
  -7  12  11      349.03      323.80     21.21 o 
  -6  12  11       85.10       76.40     20.29 o 
  -5  12  11      239.21      262.16     21.55 o 
  -4  12  11      480.62      461.60     20.50 o 
  -3  12  11       51.68       51.14     20.76 o 
  -2  12  11      600.75      590.74     21.87 o 
  -1  12  11        7.73       28.21     21.22 o 
   0  12  11      593.41      624.89     23.20 o 
   1  12  11       29.94       38.18     19.77 o 
   2  12  11      479.48      480.91     20.24 o 
   3  12  11        5.05       14.63     19.33 o 
   4  12  11      541.15      501.08     24.00 o 
   5  12  11      150.45      153.22     20.12 o 
  -6  13  11      142.20      122.61     22.38 o 
  -5  13  11       10.75       13.96     22.64 o 
  -4  13  11      192.81      191.94     22.67 o 
  -3  13  11      677.80      665.05     25.45 o 
  -2  13  11       82.82       85.78     22.92 o 
  -1  13  11     1140.96     1125.70     25.81 o 
   0  13  11       60.86       52.13     24.74 o 
   1  13  11      609.71      593.28     24.09 o 
   2  13  11       37.07       41.59     22.90 o 
   3  13  11      101.62       93.58     28.07 o 
 -16   0  12      262.53      265.45     24.35 o 
 -15   0  12      237.71      235.97     23.03 o 
 -14   0  12        3.63        3.95     22.85 o 
 -13   0  12      377.25      396.54     21.77 o 
 -12   0  12     5389.12     5209.88     37.05 o 
 -11   0  12      154.26      161.26     20.60 o 
 -10   0  12    10234.92     9647.83    127.73 o 
  -9   0  12        5.64       19.30     20.74 o 
  -8   0  12     2564.07     2570.63     27.68 o 
  -7   0  12      144.80      184.06     20.37 o 
  -6   0  12       26.40       45.96     21.11 o 
  -5   0  12       51.65       62.54     20.72 o 
  -4   0  12      858.70      850.41     21.19 o 
  -3   0  12      166.34      109.74     19.46 o 
  -2   0  12       78.79       83.05     18.17 o 
  -1   0  12    21497.56    20855.58    166.58 o 
   0   0  12        8.58       22.32     18.28 o 
   1   0  12     6751.65     6458.12     62.92 o 
   2   0  12     3164.01     3120.42     33.28 o 
   3   0  12      273.64      240.84     18.74 o 
   4   0  12      948.96      917.30     19.98 o 
   5   0  12      184.55      201.07     18.69 o 
   6   0  12       64.16       69.65     17.72 o 
   7   0  12       31.86       36.87     18.91 o 
   8   0  12       43.92       52.56     18.51 o 
   9   0  12        8.03       22.64     22.64 o 
  10   0  12     1609.54     1566.94     27.23 o 
  11   0  12      423.01      458.71     25.74 o 
  12   0  12       89.76       89.92     26.13 o 
  13   0  12       80.12       97.55     29.88 o 
 -16   1  12       70.65       81.91     17.67 o 
 -15   1  12      234.45      267.81     15.66 o 
 -14   1  12      392.71      398.47     15.52 o 
 -13   1  12       40.05       54.71     14.35 o 
 -12   1  12      491.41      495.59     15.52 o 
 -11   1  12     9827.47     9521.41     80.18 o 
 -10   1  12       12.11       19.39     15.00 o 
  -9   1  12     4963.01     4793.99     37.29 o 
  -8   1  12       11.89       14.99     13.57 o 
  -7   1  12     1740.07     1791.42     17.79 o 
  -6   1  12        0.55        3.51     13.36 o 
  -5   1  12      207.15      189.84     14.39 o 
  -4   1  12      554.29      493.26     14.97 o 
  -3   1  12        1.81        9.17     13.30 o 
  -2   1  12     4005.45     3853.89     29.24 o 
  -1   1  12      138.08      159.53     14.03 o 
   0   1  12     7027.74     6735.82     40.32 o 
   1   1  12      622.28      565.26     15.02 o 
   2   1  12     3677.35     3634.64     35.73 o 
   3   1  12     1583.13     1566.57     16.24 o 
   4   1  12        6.43       11.84     13.01 o 
   5   1  12      360.20      358.97     14.02 o 
   6   1  12      303.71      292.83     14.67 o 
   7   1  12      852.28      814.54     15.64 o 
   8   1  12      307.06      314.89     14.75 o 
   9   1  12     2321.69     2287.78     18.28 o 
  10   1  12        2.18        3.90     15.27 o 
  11   1  12      151.35      170.10     14.97 o 
  12   1  12      541.74      553.14     17.14 o 
  13   1  12       31.54       27.90     15.89 o 
 -16   2  12      231.23      243.17     17.94 o 
 -15   2  12      189.25      195.85     15.00 o 
 -14   2  12      181.73      177.90     16.16 o 
 -13   2  12      695.20      684.34     15.59 o 
 -12   2  12      899.40      906.90     15.83 o 
 -11   2  12      613.27      605.99     15.93 o 
 -10   2  12     2388.84     2339.19     22.61 o 
  -9   2  12      860.09      866.62     16.36 o 
  -8   2  12      279.74      281.26     13.87 o 
  -7   2  12        1.05       -5.70     14.26 o 
  -6   2  12      404.78      400.09     15.30 o 
  -5   2  12      734.80      748.85     16.10 o 
  -4   2  12      745.33      743.43     15.84 o 
  -3   2  12      551.82      483.19     15.70 o 
  -2   2  12      361.28      405.56     15.36 o 
  -1   2  12    10544.99    10384.66     78.61 o 
   0   2  12     1404.10     1372.05     17.37 o 
   1   2  12     1529.54     1419.94     16.58 o 
   2   2  12      971.23      949.36     15.66 o 
   3   2  12     1005.79     1031.43     15.27 o 
   4   2  12      326.48      327.27     13.91 o 
   5   2  12      214.28      215.66     14.74 o 
   6   2  12       82.40       86.03     13.56 o 
   7   2  12       52.04       62.50     13.23 o 
   8   2  12      275.59      268.20     14.82 o 
   9   2  12        1.03       11.59     14.37 o 
  10   2  12      327.56      332.32     14.83 o 
  11   2  12      187.70      206.83     16.48 o 
  12   2  12       90.47      101.82     15.73 o 
 -16   3  12        5.65       17.57     17.29 o 
 -15   3  12        0.02        3.68     15.97 o 
 -14   3  12      105.09      129.96     15.34 o 
 -13   3  12        2.27        7.12     14.73 o 
 -12   3  12       69.08       72.01     14.83 o 
 -11   3  12      512.18      517.73     14.91 o 
 -10   3  12      144.21      143.70     17.45 o 
  -9   3  12      110.19      113.03     14.01 o 
  -8   3  12      664.27      656.72     15.35 o 
  -7   3  12       36.91       41.83     14.70 o 
  -6   3  12        1.36        3.35     13.79 o 
  -5   3  12       17.10       18.34     14.38 o 
  -4   3  12      280.39      313.69     16.57 o 
  -3   3  12      314.65      321.81     16.36 o 
  -2   3  12      674.77      666.30     16.54 o 
  -1   3  12      557.13      575.47     15.94 o 
   0   3  12      432.89      431.34     14.68 o 
   1   3  12      731.43      659.86     16.37 o 
   2   3  12      378.64      385.25     14.47 o 
   3   3  12     1296.08     1252.02     16.78 o 
   4   3  12     1311.79     1282.17     17.03 o 
   5   3  12        0.13        9.54     13.32 o 
   6   3  12        1.29        3.84     13.30 o 
   7   3  12       21.17       21.49     14.13 o 
   8   3  12        4.18        2.30     13.56 o 
   9   3  12       11.57        5.38     13.79 o 
  10   3  12       79.59       84.36     14.09 o 
  11   3  12        7.52       20.21     15.03 o 
  12   3  12      333.05      336.29     16.24 o 
 -16   4  12       74.09       97.62     17.57 o 
 -15   4  12       57.04       53.51     15.87 o 
 -14   4  12        9.52       14.65     14.67 o 
 -13   4  12       85.30       78.05     15.61 o 
 -12   4  12       75.70       91.09     14.22 o 
 -11   4  12       55.24       63.37     13.83 o 
 -10   4  12       84.60       95.85     16.04 o 
  -9   4  12       79.59       76.15     15.97 o 
  -8   4  12      604.29      585.02     14.63 o 
  -7   4  12     1023.85     1029.31     16.93 o 
  -6   4  12     1436.26     1471.97     18.67 o 
  -5   4  12      861.62      829.44     17.40 o 
  -4   4  12       84.11       97.04     14.51 o 
  -3   4  12      170.61      193.93     14.58 o 
  -2   4  12      109.16      120.74     14.99 o 
  -1   4  12     1369.67     1414.13     17.84 o 
   0   4  12     1078.24     1069.24     18.25 o 
   1   4  12     2519.65     2570.47     19.81 o 
   2   4  12     2936.12     2829.32     24.82 o 
   3   4  12     1115.87     1113.06     16.04 o 
   4   4  12       79.82       89.86     13.96 o 
   5   4  12      226.97      225.75     13.24 o 
   6   4  12       84.40       83.65     14.07 o 
   7   4  12        0.16        7.48     14.47 o 
   8   4  12      143.50      148.73     14.88 o 
   9   4  12       34.74       46.43     14.05 o 
  10   4  12      434.18      445.43     16.65 o 
  11   4  12      381.86      384.16     16.00 o 
  12   4  12      692.70      708.85     17.05 o 
 -15   5  12       96.87       89.46     16.39 o 
 -14   5  12       27.62       34.55     15.69 o 
 -13   5  12       30.23       20.08     15.05 o 
 -12   5  12       22.88       35.47     14.67 o 
 -11   5  12      131.02      139.97     14.75 o 
 -10   5  12      108.59       96.19     17.15 o 
  -9   5  12       75.95       72.76     15.68 o 
  -8   5  12       15.19       16.99     14.38 o 
  -7   5  12     3384.52     3315.17     39.96 o 
  -6   5  12      866.84      853.32     17.58 o 
  -5   5  12     1770.96     1725.96     30.41 o 
  -4   5  12      294.40      319.66     14.36 o 
  -3   5  12     1633.20     1591.57     31.21 o 
  -2   5  12     1001.31     1027.49     20.94 o 
  -1   5  12     1491.53     1504.72     18.26 o 
   0   5  12     2185.89     2179.86     19.63 o 
   1   5  12     2624.30     2649.57     19.88 o 
   2   5  12      998.18      998.57     18.12 o 
   3   5  12     1264.15     1253.33     16.37 o 
   4   5  12      841.85      843.15     15.67 o 
   5   5  12       11.10        9.13     13.24 o 
   6   5  12      151.92      155.98     14.98 o 
   7   5  12     1138.67     1131.08     16.07 o 
   8   5  12       28.41       25.96     14.23 o 
   9   5  12      385.88      416.87     16.54 o 
  10   5  12        0.03       18.93     15.93 o 
  11   5  12      497.03      520.18     16.61 o 
  12   5  12      447.13      440.04     18.74 o 
 -15   6  12       55.04       52.92     17.55 o 
 -14   6  12        0.42       -0.72     17.79 o 
 -13   6  12        3.30       13.75     17.07 o 
 -12   6  12      124.38      137.97     17.13 o 
 -11   6  12      418.92      389.75     16.60 o 
 -10   6  12      282.03      314.01     17.75 o 
  -9   6  12      442.02      423.97     16.12 o 
  -8   6  12      418.84      417.83     17.23 o 
  -7   6  12     1895.26     1866.61     22.05 o 
  -6   6  12       49.13       65.07     16.90 o 
  -5   6  12        3.45        1.54     15.29 o 
  -4   6  12     1359.23     1294.16     29.58 o 
  -3   6  12     1144.07     1132.48     18.65 o 
  -2   6  12     1169.89     1176.32     22.44 o 
  -1   6  12      699.36      700.22     17.51 o 
   0   6  12       10.43        6.37     15.29 o 
   1   6  12     1004.17     1039.23     18.27 o 
   2   6  12     1712.11     1711.50     18.66 o 
   3   6  12      903.11      861.96     16.34 o 
   4   6  12      637.59      659.30     16.60 o 
   5   6  12      597.68      613.21     15.89 o 
   6   6  12       13.73       15.16     14.00 o 
   7   6  12      230.76      244.16     15.36 o 
   8   6  12     1045.30     1026.10     17.37 o 
   9   6  12       65.83       83.56     16.34 o 
  10   6  12      962.41     1030.09     19.11 o 
  11   6  12        4.70       14.54     18.33 o 
 -14   7  12       69.34       72.51     16.40 o 
 -13   7  12        9.59       13.03     17.65 o 
 -12   7  12        5.38        6.44     17.45 o 
 -11   7  12      294.48      280.81     17.06 o 
 -10   7  12       98.75      110.04     15.68 o 
  -9   7  12      261.63      269.17     17.16 o 
  -8   7  12      107.38      108.03     18.09 o 
  -7   7  12       67.14       73.37     16.06 o 
  -6   7  12      522.06      543.93     18.38 o 
  -5   7  12        8.48       12.46     16.55 o 
  -4   7  12      244.86      250.28     17.42 o 
  -3   7  12      108.69      105.14     16.40 o 
  -2   7  12       90.02       94.51     16.19 o 
  -1   7  12      910.20      872.70     17.99 o 
   0   7  12      235.72      243.15     16.53 o 
   1   7  12      141.66      151.90     16.25 o 
   2   7  12     1151.89     1131.51     17.47 o 
   3   7  12     1092.10     1075.94     19.00 o 
   4   7  12      206.85      198.35     14.82 o 
   5   7  12      214.24      213.28     15.71 o 
   6   7  12      265.26      256.06     14.63 o 
   7   7  12      105.11      113.16     15.48 o 
   8   7  12       74.72       78.37     16.07 o 
   9   7  12      233.36      243.74     15.89 o 
  10   7  12       13.42        5.52     16.62 o 
 -13   8  12       18.52       14.59     17.66 o 
 -12   8  12      109.43      137.17     17.80 o 
 -11   8  12        7.01       14.77     17.28 o 
 -10   8  12      185.77      163.83     16.43 o 
  -9   8  12        5.50        0.90     17.09 o 
  -8   8  12      118.08      108.34     16.51 o 
  -7   8  12      352.28      388.15     18.27 o 
  -6   8  12      262.38      295.79     16.82 o 
  -5   8  12      461.15      475.67     18.05 o 
  -4   8  12      187.38      189.62     16.85 o 
  -3   8  12      401.01      388.30     18.29 o 
  -2   8  12        3.99       13.83     16.17 o 
  -1   8  12        0.09       10.79     17.37 o 
   0   8  12      336.70      342.25     17.48 o 
   1   8  12       74.50       79.39     16.05 o 
   2   8  12      288.35      302.69     16.45 o 
   3   8  12      372.85      365.08     17.56 o 
   4   8  12      252.69      255.91     15.92 o 
   5   8  12      107.43       95.54     15.08 o 
   6   8  12       13.54       20.07     15.53 o 
   7   8  12       61.59       55.90     16.39 o 
   8   8  12      120.14      118.18     16.04 o 
   9   8  12       94.99       96.35     17.09 o 
  10   8  12       14.25       33.21     19.03 o 
 -13   9  12        3.85       17.99     19.63 o 
 -12   9  12        1.23       16.80     18.48 o 
 -11   9  12      705.24      741.84     18.85 o 
 -10   9  12       95.81       93.91     18.49 o 
  -9   9  12      675.18      703.83     17.97 o 
  -8   9  12        8.01       18.35     18.94 o 
  -7   9  12      561.30      535.93     19.09 o 
  -6   9  12     1023.28     1048.32     26.77 o 
  -5   9  12      221.08      243.37     19.12 o 
  -4   9  12      147.31      148.26     17.19 o 
  -3   9  12       19.48       17.08     18.83 o 
  -2   9  12      397.18      420.93     17.81 o 
  -1   9  12       15.78       24.31     16.76 o 
   0   9  12      266.87      263.42     18.73 o 
   1   9  12       16.19       23.52     16.13 o 
   2   9  12      416.88      396.01     17.33 o 
   3   9  12      489.02      474.34     18.84 o 
   4   9  12      332.58      326.23     17.02 o 
   5   9  12       81.91       91.75     16.06 o 
   6   9  12       54.70       48.69     16.83 o 
   7   9  12      209.76      208.90     17.24 o 
   8   9  12      236.32      261.52     18.06 o 
   9   9  12       34.25       21.48     18.72 o 
 -11  10  12        0.44       -4.38     18.24 o 
 -10  10  12     1101.53     1053.76     20.68 o 
  -9  10  12       11.56       12.04     19.09 o 
  -8  10  12     1426.41     1465.81     25.08 o 
  -7  10  12       39.54       46.48     18.16 o 
  -6  10  12      422.20      432.35     18.83 o 
  -5  10  12      110.03      116.65     19.23 o 
  -4  10  12       34.62       41.22     19.25 o 
  -3  10  12      405.34      454.83     19.36 o 
  -2  10  12       83.40       87.87     19.07 o 
  -1  10  12     1625.72     1667.13     21.65 o 
   0  10  12       17.25       27.86     18.48 o 
   1  10  12     1481.38     1430.48     21.13 o 
   2  10  12        0.53       -0.20     17.72 o 
   3  10  12      647.90      657.95     21.47 o 
   4  10  12       68.63       69.39     18.21 o 
   5  10  12       37.17       38.33     17.81 o 
   6  10  12       92.20       90.27     18.67 o 
   7  10  12      194.67      201.93     18.24 o 
   8  10  12      252.49      228.43     18.71 o 
 -10  11  12        5.07       16.05     19.42 o 
  -9  11  12      563.91      606.03     20.62 o 
  -8  11  12      425.28      400.85     21.26 o 
  -7  11  12     1226.06     1221.48     24.56 o 
  -6  11  12        0.14       22.30     20.17 o 
  -5  11  12      770.97      731.47     21.66 o 
  -4  11  12      283.29      292.08     19.85 o 
  -3  11  12      407.80      392.08     21.48 o 
  -2  11  12     1602.09     1561.60     21.80 o 
  -1  11  12      132.84      134.49     18.60 o 
   0  11  12     1008.64      992.97     21.67 o 
   1  11  12       60.32       73.41     18.97 o 
   2  11  12      632.24      686.49     20.09 o 
   3  11  12        1.61       -2.50     20.15 o 
   4  11  12      167.54      173.96     18.99 o 
   5  11  12       15.28       28.11     18.60 o 
   6  11  12       37.88       40.50     20.03 o 
  -8  12  12      637.77      630.59     22.58 o 
  -7  12  12      156.50      144.09     21.36 o 
  -6  12  12      479.98      471.83     23.01 o 
  -5  12  12      217.96      217.71     22.36 o 
  -4  12  12       15.79        8.03     20.74 o 
  -3  12  12      669.93      662.07     21.48 o 
  -2  12  12      165.33      203.74     23.23 o 
  -1  12  12      255.74      260.55     21.29 o 
   0  12  12       33.98       24.12     21.43 o 
   1  12  12      182.89      175.62     21.80 o 
   2  12  12      416.30      429.09     21.36 o 
   3  12  12      297.52      316.44     23.50 o 
   4  12  12       47.58       52.52     20.49 o 
  -5  13  12       38.69       43.90     24.11 o 
  -4  13  12      146.32      152.58     24.68 o 
  -3  13  12       93.83       76.64     24.25 o 
  -2  13  12       19.71       21.08     21.80 o 
  -1  13  12       10.48       14.03     23.04 o 
   0  13  12        0.31       13.91     23.68 o 
   1  13  12       55.36       71.84     24.80 o 
 -16   1  13       13.16       13.77     17.82 o 
 -15   1  13      161.17      170.17     16.12 o 
 -14   1  13       53.52       69.97     15.12 o 
 -13   1  13      669.75      657.94     16.79 o 
 -12   1  13      185.35      188.66     15.44 o 
 -11   1  13       63.27       78.26     17.35 o 
 -10   1  13     1131.55     1084.48     15.48 o 
  -9   1  13       96.31      108.73     14.78 o 
  -8   1  13      301.52      269.59     14.29 o 
  -7   1  13       50.27       37.06     14.07 o 
  -6   1  13      388.29      407.65     14.64 o 
  -5   1  13       16.21        6.79     13.81 o 
  -4   1  13      131.24      111.82     14.80 o 
  -3   1  13      459.06      460.74     15.43 o 
  -2   1  13      436.64      439.83     16.26 o 
  -1   1  13        1.40        4.33     13.71 o 
   0   1  13      438.86      425.12     14.07 o 
   1   1  13     1161.09     1152.31     15.69 o 
   2   1  13      347.28      321.34     14.48 o 
   3   1  13     1436.09     1418.50     22.38 o 
   4   1  13       39.89       41.84     13.41 o 
   5   1  13      373.87      373.67     13.79 o 
   6   1  13      121.30      125.45     13.94 o 
   7   1  13       19.84       19.38     13.03 o 
   8   1  13      177.43      180.39     15.20 o 
   9   1  13      168.92      177.78     14.88 o 
  10   1  13       63.06       81.64     16.25 o 
  11   1  13      285.99      290.05     17.50 o 
  12   1  13      173.38      191.52     17.77 o 
 -16   2  13      853.30      799.04     19.23 o 
 -15   2  13       23.16       23.90     15.32 o 
 -14   2  13      100.19      118.41     15.77 o 
 -13   2  13      213.70      192.04     14.91 o 
 -12   2  13        8.56       14.37     15.32 o 
 -11   2  13      264.41      257.25     16.19 o 
 -10   2  13      103.40      103.96     14.38 o 
  -9   2  13     1063.97     1028.95     15.70 o 
  -8   2  13       84.68       91.38     14.54 o 
  -7   2  13     4245.83     4212.68     38.86 o 
  -6   2  13      558.20      518.33     15.47 o 
  -5   2  13     2584.52     2559.85     22.40 o 
  -4   2  13      644.49      653.59     16.26 o 
  -3   2  13       77.89       67.14     14.87 o 
  -2   2  13      637.54      654.69     16.95 o 
  -1   2  13      541.37      533.52     16.32 o 
   0   2  13      769.36      756.05     15.52 o 
   1   2  13       96.91      105.62     13.74 o 
   2   2  13     2077.18     2050.96     18.53 o 
   3   2  13       51.90       58.31     14.09 o 
   4   2  13     1944.90     1957.89     17.07 o 
   5   2  13      213.11      206.08     13.63 o 
   6   2  13      174.20      185.98     15.02 o 
   7   2  13       90.67       87.50     14.49 o 
   8   2  13      381.05      382.68     16.33 o 
   9   2  13      443.93      425.32     15.58 o 
  10   2  13      556.48      541.54     15.81 o 
  11   2  13      563.65      571.57     17.69 o 
  12   2  13        6.66       10.58     15.72 o 
 -16   3  13        1.74        1.43     17.05 o 
 -15   3  13       83.67       84.38     16.97 o 
 -14   3  13       38.73       46.66     15.91 o 
 -13   3  13       49.49       48.97     14.09 o 
 -12   3  13       26.49       29.44     15.27 o 
 -11   3  13        0.34       11.79     16.06 o 
 -10   3  13     1253.48     1225.97     18.38 o 
  -9   3  13      252.37      277.27     14.52 o 
  -8   3  13     5230.19     5137.13     49.05 o 
  -7   3  13      102.69       85.50     13.75 o 
  -6   3  13     3797.22     3752.24     22.09 o 
  -5   3  13      234.41      280.07     15.94 o 
  -4   3  13      211.55      226.73     17.04 o 
  -3   3  13       26.05       20.60     15.44 o 
  -2   3  13      355.80      367.48     15.95 o 
  -1   3  13      244.85      250.07     14.80 o 
   0   3  13      133.83      150.83     14.63 o 
   1   3  13     5287.45     5260.10     31.77 o 
   2   3  13        6.76       12.49     13.96 o 
   3   3  13     3030.83     2983.70     20.68 o 
   4   3  13       81.19       70.21     13.39 o 
   5   3  13      191.20      188.96     14.38 o 
   6   3  13      131.73      154.69     14.04 o 
   7   3  13       94.74      110.44     13.83 o 
   8   3  13      125.54      140.24     14.62 o 
   9   3  13      173.31      172.68     14.60 o 
  10   3  13      462.23      459.69     16.09 o 
  11   3  13        4.01        9.26     16.63 o 
  12   3  13      561.94      560.25     18.43 o 
 -15   4  13        0.36        8.02     16.95 o 
 -14   4  13       15.97       21.23     15.62 o 
 -13   4  13       42.59       45.64     15.71 o 
 -12   4  13        4.58        5.58     14.49 o 
 -11   4  13      269.42      280.59     16.05 o 
 -10   4  13        5.50        5.83     15.09 o 
  -9   4  13      485.93      468.40     15.80 o 
  -8   4  13      733.47      731.66     15.38 o 
  -7   4  13     1684.79     1660.55     18.88 o 
  -6   4  13       17.91       27.15     14.78 o 
  -5   4  13     1750.56     1779.59     20.04 o 
  -4   4  13      473.81      438.18     15.87 o 
  -3   4  13       12.29       23.64     14.54 o 
  -2   4  13        2.14       -3.44     15.64 o 
  -1   4  13        0.08        6.22     16.07 o 
   0   4  13     2015.73     2015.81     18.11 o 
   1   4  13       46.29       62.67     13.97 o 
   2   4  13     1546.63     1506.32     17.39 o 
   3   4  13      108.84      114.07     14.22 o 
   4   4  13       57.13       53.26     14.97 o 
   5   4  13        0.56       14.77     13.91 o 
   6   4  13      133.50      136.06     13.86 o 
   7   4  13        4.81       -1.37     13.99 o 
   8   4  13       52.99       62.85     14.79 o 
   9   4  13       88.17       86.09     15.70 o 
  10   4  13        4.02       26.23     14.81 o 
  11   4  13      270.27      298.22     16.84 o 
 -15   5  13        0.80      -13.82     18.04 o 
 -14   5  13        0.01        8.46     16.08 o 
 -13   5  13       38.84       37.79     15.38 o 
 -12   5  13      124.74      111.73     15.64 o 
 -11   5  13        6.59       18.20     15.65 o 
 -10   5  13       36.83       27.63     14.77 o 
  -9   5  13        3.14       13.47     17.29 o 
  -8   5  13      458.57      442.09     14.82 o 
  -7   5  13       60.95       52.17     16.33 o 
  -6   5  13      139.32      138.78     16.02 o 
  -5   5  13     1363.57     1351.22     20.87 o 
  -4   5  13       37.48       33.65     14.51 o 
  -3   5  13       12.80       23.41     14.68 o 
  -2   5  13      120.36      147.77     16.13 o 
  -1   5  13      537.35      533.84     16.02 o 
   0   5  13       54.05       72.11     15.40 o 
   1   5  13        0.53        0.50     16.22 o 
   2   5  13        1.01        1.11     15.81 o 
   3   5  13      699.41      721.52     16.28 o 
   4   5  13       95.28      101.12     15.27 o 
   5   5  13        8.91       15.87     13.83 o 
   6   5  13        0.77       -3.39     14.44 o 
   7   5  13      244.93      238.56     15.84 o 
   8   5  13      154.27      164.38     15.24 o 
   9   5  13      127.72      133.21     16.67 o 
  10   5  13       10.69       17.54     15.54 o 
  11   5  13      119.14      119.01     16.96 o 
 -15   6  13      108.19      105.05     18.98 o 
 -14   6  13      155.10      160.18     17.82 o 
 -13   6  13       73.08      102.13     16.00 o 
 -12   6  13      224.23      226.19     17.07 o 
 -11   6  13      555.32      530.14     15.34 o 
 -10   6  13      102.74      114.35     16.72 o 
  -9   6  13       85.09       84.96     17.33 o 
  -8   6  13       19.33       34.63     15.88 o 
  -7   6  13        3.44        2.71     16.70 o 
  -6   6  13      195.88      199.42     17.71 o 
  -5   6  13     1592.00     1642.07     29.54 o 
  -4   6  13      587.14      595.28     18.46 o 
  -3   6  13     1535.86     1588.84     22.48 o 
  -2   6  13     1245.03     1278.04     34.08 o 
  -1   6  13       86.27       91.12     16.10 o 
   0   6  13     2307.51     2265.11     20.02 o 
   1   6  13     1228.35     1239.43     19.10 o 
   2   6  13        0.54        0.44     17.68 o 
   3   6  13       50.58       35.94     14.74 o 
   4   6  13      365.32      340.21     14.72 o 
   5   6  13      231.06      229.22     15.24 o 
   6   6  13      216.60      226.97     15.40 o 
   7   6  13       59.04       65.14     14.02 o 
   8   6  13      636.82      632.26     16.91 o 
   9   6  13      437.07      445.01     17.60 o 
  10   6  13       87.77       94.39     16.86 o 
 -14   7  13      101.60      117.59     18.29 o 
 -13   7  13      534.54      553.05     17.56 o 
 -12   7  13      632.57      669.44     17.37 o 
 -11   7  13       17.35       27.63     16.16 o 
 -10   7  13      576.41      575.33     18.30 o 
  -9   7  13      852.18      801.45     18.03 o 
  -8   7  13     1223.35     1219.51     19.34 o 
  -7   7  13      383.16      374.19     18.38 o 
  -6   7  13      277.91      305.69     17.65 o 
  -5   7  13      318.69      292.65     18.20 o 
  -4   7  13     1378.53     1362.65     25.61 o 
  -3   7  13       67.88       81.89     17.15 o 
  -2   7  13     1108.11     1064.43     19.50 o 
  -1   7  13      296.68      290.73     17.50 o 
   0   7  13      132.74      149.77     16.87 o 
   1   7  13     1664.26     1602.25     19.91 o 
   2   7  13      553.90      521.07     16.86 o 
   3   7  13      719.91      724.81     18.56 o 
   4   7  13       13.03       16.05     15.61 o 
   5   7  13      521.04      515.46     16.99 o 
   6   7  13        0.73        6.51     16.00 o 
   7   7  13      229.00      233.98     15.68 o 
   8   7  13      256.09      272.30     17.52 o 
   9   7  13       94.73       93.73     17.61 o 
  10   7  13      808.62      753.29     18.86 o 
 -13   8  13       24.06       18.63     18.16 o 
 -12   8  13       29.00       36.62     18.88 o 
 -11   8  13     1329.75     1386.82     20.45 o 
 -10   8  13      333.81      353.93     17.96 o 
  -9   8  13     1223.18     1262.14     21.60 o 
  -8   8  13      157.68      154.33     17.29 o 
  -7   8  13      710.64      711.90     22.14 o 
  -6   8  13      571.95      582.48     18.82 o 
  -5   8  13     2531.26     2498.49     33.58 o 
  -4   8  13        5.73        4.93     16.85 o 
  -3   8  13      649.87      645.68     18.34 o 
  -2   8  13     1870.52     1824.79     20.32 o 
  -1   8  13      176.30      183.09     18.15 o 
   0   8  13      797.91      792.78     18.69 o 
   1   8  13     1120.54     1086.34     20.11 o 
   2   8  13      975.40      972.45     18.75 o 
   3   8  13        6.57       12.88     16.64 o 
   4   8  13     1355.89     1348.57     25.05 o 
   5   8  13      676.21      636.99     17.19 o 
   6   8  13      572.22      572.54     18.31 o 
   7   8  13      433.27      443.14     17.56 o 
   8   8  13        7.81       14.93     17.17 o 
   9   8  13     1156.76     1148.97     20.05 o 
 -12   9  13      466.23      438.59     20.53 o 
 -11   9  13        5.01       13.51     18.33 o 
 -10   9  13      637.64      667.75     19.96 o 
  -9   9  13       78.32      103.60     19.68 o 
  -8   9  13      347.31      380.48     19.40 o 
  -7   9  13      402.52      406.13     18.42 o 
  -6   9  13     1122.82     1073.73     21.93 o 
  -5   9  13     1231.69     1265.26     22.85 o 
  -4   9  13      823.44      842.93     19.61 o 
  -3   9  13       56.42       71.67     18.96 o 
  -2   9  13       12.45       10.74     18.37 o 
  -1   9  13     1546.45     1611.99     21.06 o 
   0   9  13      505.41      503.37     20.13 o 
   1   9  13     2273.89     2214.16     23.68 o 
   2   9  13       28.24       22.51     16.75 o 
   3   9  13       88.38       87.63     19.28 o 
   4   9  13      140.06      133.10     17.44 o 
   5   9  13     1035.93      982.26     20.31 o 
   6   9  13       97.94      110.18     18.03 o 
   7   9  13      239.38      229.29     17.49 o 
   8   9  13      433.39      409.54     18.83 o 
 -11  10  13      358.59      383.64     20.76 o 
 -10  10  13        3.11       22.78     18.43 o 
  -9  10  13       91.61       74.96     19.38 o 
  -8  10  13       84.03       83.69     19.97 o 
  -7  10  13       60.71       65.28     18.36 o 
  -6  10  13      246.35      274.99     19.34 o 
  -5  10  13      686.00      711.28     21.76 o 
  -4  10  13      282.07      292.79     19.20 o 
  -3  10  13      112.79      134.51     19.40 o 
  -2  10  13      334.57      390.16     20.94 o 
  -1  10  13       97.89       89.44     19.48 o 
   0  10  13      910.30      893.03     21.06 o 
   1  10  13       97.52       94.34     19.57 o 
   2  10  13      394.76      397.77     18.80 o 
   3  10  13        2.13       12.87     19.09 o 
   4  10  13      132.28      145.52     18.74 o 
   5  10  13      167.43      189.64     18.82 o 
   6  10  13      133.16      139.98     19.69 o 
   7  10  13       43.41       59.18     18.76 o 
  -9  11  13        0.06        6.56     19.12 o 
  -8  11  13       74.90       63.98     20.27 o 
  -7  11  13      122.06      133.88     22.64 o 
  -6  11  13        0.48       -1.30     20.19 o 
  -5  11  13      247.53      245.56     22.57 o 
  -4  11  13      437.71      436.27     23.84 o 
  -3  11  13       20.52       16.08     19.33 o 
  -2  11  13        4.60       14.83     19.24 o 
  -1  11  13       84.78       92.13     21.68 o 
   0  11  13       38.47       55.81     19.74 o 
   1  11  13        0.91       13.07     19.36 o 
   2  11  13       11.73       13.19     19.09 o 
   3  11  13       39.78       37.36     21.44 o 
   4  11  13       93.90      109.51     19.59 o 
   5  11  13      100.71       81.25     19.91 o 
  -7  12  13      268.63      263.17     23.74 o 
  -6  12  13        4.76       30.27     23.14 o 
  -5  12  13       72.33       86.29     22.38 o 
  -4  12  13      188.53      195.59     24.00 o 
  -3  12  13       29.08       20.32     22.38 o 
  -2  12  13       80.69       95.21     23.79 o 
  -1  12  13       85.26       78.42     22.59 o 
   0  12  13       57.57       63.69     20.60 o 
   1  12  13        9.37       31.63     21.95 o 
   2  12  13       54.64       53.36     21.09 o 
   3  12  13       10.65       28.08     22.21 o 
 -16   0  14        3.34        7.28     26.13 o 
 -15   0  14      232.36      265.14     25.69 o 
 -14   0  14        2.43       22.61     24.52 o 
 -13   0  14     1888.56     1746.35     24.45 o 
 -12   0  14      525.95      534.40     22.38 o 
 -11   0  14      146.89      151.55     25.64 o 
 -10   0  14      158.01      156.65     22.19 o 
  -9   0  14      727.30      721.56     21.94 o 
  -8   0  14      105.79      107.80     19.56 o 
  -7   0  14      155.35      149.72     20.35 o 
  -6   0  14      945.52      909.94     24.31 o 
  -5   0  14      383.96      341.77     20.79 o 
  -4   0  14     1265.62     1265.06     25.03 o 
  -3   0  14       64.15       66.74     19.02 o 
  -2   0  14      692.41      711.93     23.59 o 
  -1   0  14      363.47      362.78     21.40 o 
   0   0  14       60.44       61.08     21.18 o 
   1   0  14      253.48      261.08     19.87 o 
   2   0  14      321.59      317.03     21.55 o 
   3   0  14      338.61      350.47     20.63 o 
   4   0  14      236.22      212.63     19.63 o 
   5   0  14     5732.31     5627.75     31.54 o 
   6   0  14       15.43        6.44     19.70 o 
   7   0  14     1304.50     1303.87     22.29 o 
   8   0  14        1.58        8.13     21.81 o 
   9   0  14     1473.14     1418.66     23.52 o 
  10   0  14      924.07      920.07     24.42 o 
  11   0  14      456.68      457.88     23.25 o 
 -16   1  14      416.01      412.45     18.68 o 
 -15   1  14       48.02       50.69     16.37 o 
 -14   1  14      492.26      476.49     16.18 o 
 -13   1  14       28.62       32.07     15.90 o 
 -12   1  14      149.21      159.15     14.71 o 
 -11   1  14      426.38      413.37     17.61 o 
 -10   1  14      829.98      845.68     15.56 o 
  -9   1  14       64.13       60.60     14.71 o 
  -8   1  14        2.88        3.21     13.82 o 
  -7   1  14      368.10      405.14     14.77 o 
  -6   1  14     1327.22     1312.61     16.99 o 
  -5   1  14     1610.84     1627.53     17.13 o 
  -4   1  14       14.97       19.15     14.33 o 
  -3   1  14      918.42      955.92     17.20 o 
  -2   1  14        8.28       18.98     14.05 o 
  -1   1  14     2541.84     2591.62     20.81 o 
   0   1  14      210.48      232.24     14.79 o 
   1   1  14      225.21      219.76     14.22 o 
   2   1  14        2.25       -1.06     13.20 o 
   3   1  14        8.79       13.63     13.67 o 
   4   1  14      562.98      568.97     15.55 o 
   5   1  14      584.65      583.67     15.22 o 
   6   1  14     1350.34     1307.37     16.06 o 
   7   1  14      246.43      245.02     14.68 o 
   8   1  14      245.42      254.74     14.61 o 
   9   1  14      485.42      493.70     16.50 o 
  10   1  14      232.31      235.01     16.26 o 
  11   1  14        1.99       19.35     16.68 o 
 -16   2  14       24.63       15.57     18.31 o 
 -15   2  14       12.71       22.36     16.77 o 
 -14   2  14        3.19       -0.75     15.23 o 
 -13   2  14       51.82       42.17     14.92 o 
 -12   2  14      105.35       90.61     15.54 o 
 -11   2  14     1474.90     1431.66     21.28 o 
 -10   2  14        9.29        9.70     13.98 o 
  -9   2  14        3.45        8.63     15.35 o 
  -8   2  14      286.78      268.61     14.71 o 
  -7   2  14     1114.07     1053.68     17.13 o 
  -6   2  14      337.06      337.49     15.45 o 
  -5   2  14      719.18      743.57     16.83 o 
  -4   2  14      789.18      807.58     15.80 o 
  -3   2  14      467.85      465.09     16.26 o 
  -2   2  14      103.67       94.44     15.08 o 
  -1   2  14       73.31       79.84     15.22 o 
   0   2  14      800.53      787.96     17.71 o 
   1   2  14      108.14       84.57     13.81 o 
   2   2  14       83.93       79.45     14.34 o 
   3   2  14      203.10      190.50     14.53 o 
   4   2  14     1426.33     1405.91     16.14 o 
   5   2  14     1284.65     1280.34     16.78 o 
   6   2  14       22.16       30.28     13.32 o 
   7   2  14      684.59      697.44     15.07 o 
   8   2  14      132.42      136.16     15.39 o 
   9   2  14       10.13       13.51     16.88 o 
  10   2  14       56.97       52.31     17.74 o 
  11   2  14       33.88       40.80     16.89 o 
 -15   3  14        2.58        5.87     17.32 o 
 -14   3  14      261.03      259.19     15.97 o 
 -13   3  14      160.24      160.48     15.05 o 
 -12   3  14      447.43      437.38     16.10 o 
 -11   3  14      147.31      148.52     18.37 o 
 -10   3  14      338.69      344.26     15.50 o 
  -9   3  14     1021.96     1016.30     16.14 o 
  -8   3  14      311.06      295.08     14.91 o 
  -7   3  14     1123.29     1124.06     17.49 o 
  -6   3  14      320.64      305.63     16.13 o 
  -5   3  14       80.29       85.11     15.42 o 
  -4   3  14      166.06      166.83     15.14 o 
  -3   3  14        5.53        8.66     16.01 o 
  -2   3  14      669.84      669.50     15.79 o 
  -1   3  14     1002.90      979.19     18.42 o 
   0   3  14      628.29      612.58     16.33 o 
   1   3  14       47.91       60.98     14.51 o 
   2   3  14     1444.88     1424.97     17.51 o 
   3   3  14     1438.35     1397.23     16.50 o 
   4   3  14       43.56       52.03     14.05 o 
   5   3  14      491.98      484.34     15.26 o 
   6   3  14      298.25      311.41     15.18 o 
   7   3  14       81.29       82.31     14.21 o 
   8   3  14      139.87      136.79     15.98 o 
   9   3  14        4.23        3.53     17.43 o 
  10   3  14      124.60      135.83     16.05 o 
  11   3  14      325.15      337.70     17.66 o 
 -15   4  14      484.73      453.84     18.06 o 
 -14   4  14       43.71       52.13     16.80 o 
 -13   4  14        3.90        8.52     15.61 o 
 -12   4  14       96.77       87.01     15.79 o 
 -11   4  14      282.35      285.00     16.31 o 
 -10   4  14      850.84      847.33     17.30 o 
  -9   4  14        9.89       11.84     15.03 o 
  -8   4  14     1027.16     1027.08     17.59 o 
  -7   4  14      160.25      170.77     15.05 o 
  -6   4  14     3475.55     3416.33     37.86 o 
  -5   4  14     1270.39     1251.02     18.87 o 
  -4   4  14      238.44      266.15     16.53 o 
  -3   4  14      487.24      466.09     15.82 o 
  -2   4  14        3.08        7.54     14.55 o 
  -1   4  14      963.35     1023.86     17.82 o 
   0   4  14      350.51      368.39     15.35 o 
   1   4  14     1294.28     1302.90     18.73 o 
   2   4  14      346.41      349.41     15.69 o 
   3   4  14      658.27      625.94     14.81 o 
   4   4  14      771.81      768.02     15.83 o 
   5   4  14        0.34        4.51     14.50 o 
   6   4  14      594.20      581.72     16.31 o 
   7   4  14       42.95       45.44     14.25 o 
   8   4  14      408.31      391.44     15.60 o 
   9   4  14      145.45      163.84     15.74 o 
  10   4  14       56.63       69.69     15.77 o 
  11   4  14      156.86      149.73     17.28 o 
 -15   5  14        2.88       10.45     18.06 o 
 -14   5  14      293.74      326.58     17.80 o 
 -13   5  14        3.62        2.57     16.01 o 
 -12   5  14       93.66       97.06     16.74 o 
 -11   5  14      279.81      315.35     17.67 o 
 -10   5  14       53.98       54.87     18.07 o 
  -9   5  14     2010.99     2015.07     23.09 o 
  -8   5  14       53.80       72.08     16.68 o 
  -7   5  14     1816.55     1865.34     29.49 o 
  -6   5  14      864.76      877.73     18.48 o 
  -5   5  14     5621.37     5652.35     80.03 o 
  -4   5  14      377.57      382.98     17.05 o 
  -3   5  14      644.03      646.39     19.44 o 
  -2   5  14      781.68      826.13     17.84 o 
  -1   5  14      381.66      380.02     16.27 o 
   0   5  14     1138.79     1134.99     17.69 o 
   1   5  14      264.32      279.87     16.45 o 
   2   5  14     2424.91     2418.41     19.17 o 
   3   5  14     2003.10     1920.00     18.92 o 
   4   5  14      404.08      420.20     15.99 o 
   5   5  14     1096.53     1098.79     16.89 o 
   6   5  14        5.96       24.39     15.09 o 
   7   5  14      374.97      385.80     16.16 o 
   8   5  14       63.31       55.11     16.24 o 
   9   5  14      407.79      397.18     16.99 o 
  10   5  14      293.93      311.68     17.01 o 
 -14   6  14       96.19       99.54     16.86 o 
 -13   6  14      498.31      493.28     18.56 o 
 -12   6  14       97.80      117.32     17.49 o 
 -11   6  14      135.03      146.00     15.47 o 
 -10   6  14      957.99      964.85     18.19 o 
  -9   6  14      569.79      570.28     17.28 o 
  -8   6  14     1858.86     1922.74     24.48 o 
  -7   6  14      224.55      237.47     18.34 o 
  -6   6  14     4010.77     3943.00     59.33 o 
  -5   6  14      484.09      478.93     17.09 o 
  -4   6  14       48.04       77.16     16.43 o 
  -3   6  14      612.70      637.26     18.45 o 
  -2   6  14      675.21      715.24     17.75 o 
  -1   6  14       25.47       32.08     15.58 o 
   0   6  14      452.99      476.33     16.49 o 
   1   6  14      560.53      589.99     17.43 o 
   2   6  14     1257.94     1313.55     19.94 o 
   3   6  14     2055.23     2049.87     19.58 o 
   4   6  14      464.63      467.05     16.39 o 
   5   6  14      665.96      637.57     16.97 o 
   6   6  14      560.93      535.48     16.06 o 
   7   6  14        1.31       11.22     16.33 o 
   8   6  14      432.83      445.48     16.99 o 
   9   6  14      616.75      594.08     18.01 o 
  10   6  14       53.00       58.09     17.61 o 
 -13   7  14        2.91        7.51     18.32 o 
 -12   7  14      278.40      293.86     18.47 o 
 -11   7  14      150.11      154.22     17.82 o 
 -10   7  14       28.77       19.06     19.33 o 
  -9   7  14      796.63      861.67     20.39 o 
  -8   7  14      550.15      548.56     18.99 o 
  -7   7  14     1043.28     1057.14     19.08 o 
  -6   7  14        2.87       16.69     16.77 o 
  -5   7  14      648.65      665.53     18.42 o 
  -4   7  14        0.33        5.37     17.61 o 
  -3   7  14       85.10       78.95     16.34 o 
  -2   7  14     1119.99     1112.58     19.67 o 
  -1   7  14       56.29       56.30     16.05 o 
   0   7  14      538.40      564.81     17.95 o 
   1   7  14       49.92       71.34     16.83 o 
   2   7  14      696.50      707.82     18.73 o 
   3   7  14     2087.22     2089.36     19.77 o 
   4   7  14      349.05      351.19     17.44 o 
   5   7  14       50.52       66.52     17.00 o 
   6   7  14        0.15        2.70     15.48 o 
   7   7  14        2.31        7.65     17.49 o 
   8   7  14       14.38       19.56     17.23 o 
   9   7  14      117.74      110.24     17.48 o 
 -13   8  14       57.58       57.19     18.09 o 
 -12   8  14      125.36      121.79     18.19 o 
 -11   8  14      170.31      164.20     17.49 o 
 -10   8  14      139.89      117.53     19.75 o 
  -9   8  14       99.90       98.71     17.47 o 
  -8   8  14       43.80       77.81     20.87 o 
  -7   8  14       13.19       16.43     17.90 o 
  -6   8  14       10.52        8.00     17.81 o 
  -5   8  14       22.13       21.74     19.10 o 
  -4   8  14        0.52        3.91     18.21 o 
  -3   8  14        0.25        5.19     17.22 o 
  -2   8  14      211.53      205.80     17.60 o 
  -1   8  14      484.98      466.23     18.91 o 
   0   8  14       13.51       22.34     16.59 o 
   1   8  14      298.37      286.10     18.53 o 
   2   8  14      182.51      177.35     18.27 o 
   3   8  14      109.35      103.75     15.87 o 
   4   8  14        1.19        2.08     17.02 o 
   5   8  14      296.23      289.25     18.35 o 
   6   8  14       22.06       25.10     16.81 o 
   7   8  14        1.27       -8.20     17.71 o 
   8   8  14        1.80       11.07     17.13 o 
 -11   9  14        2.84       12.42     18.62 o 
 -10   9  14       71.25       65.91     19.90 o 
  -9   9  14      182.98      187.10     20.61 o 
  -8   9  14        5.40       15.20     18.24 o 
  -7   9  14       14.90       28.82     19.18 o 
  -6   9  14      104.46       77.00     19.48 o 
  -5   9  14        8.75        8.17     18.30 o 
  -4   9  14       88.16       79.85     18.47 o 
  -3   9  14       67.62       61.17     17.92 o 
  -2   9  14      215.32      207.50     18.68 o 
  -1   9  14        1.56       11.21     19.78 o 
   0   9  14       40.94       50.19     18.01 o 
   1   9  14       94.63       91.30     18.20 o 
   2   9  14       15.06       18.36     18.98 o 
   3   9  14       63.39       52.17     19.86 o 
   4   9  14      154.90      156.43     18.64 o 
   5   9  14       93.39      100.48     18.23 o 
   6   9  14      116.57      117.36     18.04 o 
   7   9  14       57.36       54.47     18.81 o 
 -10  10  14      116.11      123.84     20.21 o 
  -9  10  14       19.43       26.58     19.98 o 
  -8  10  14      382.55      393.27     20.88 o 
  -7  10  14        0.67       -3.84     18.71 o 
  -6  10  14       24.80       37.19     20.10 o 
  -5  10  14        8.26        6.50     19.32 o 
  -4  10  14       72.08       53.11     19.37 o 
  -3  10  14       27.21        9.21     19.41 o 
  -2  10  14       13.72        9.44     18.58 o 
  -1  10  14       19.64       29.50     19.67 o 
   0  10  14       15.85       -0.73     19.37 o 
   1  10  14      570.99      579.06     19.62 o 
   2  10  14       47.29       45.48     18.43 o 
   3  10  14       99.43      123.91     20.63 o 
   4  10  14        2.27        8.28     18.31 o 
   5  10  14      124.90      138.03     20.04 o 
   6  10  14       26.05       42.84     19.68 o 
  -8  11  14       37.23       40.19     23.38 o 
  -7  11  14      175.57      173.57     20.36 o 
  -6  11  14       47.22       53.50     21.15 o 
  -5  11  14      141.14      135.78     22.52 o 
  -4  11  14       13.76       16.45     23.29 o 
  -3  11  14        1.76        7.78     19.21 o 
  -2  11  14        5.80       11.68     21.99 o 
  -1  11  14       12.31       -6.64     19.46 o 
   0  11  14      116.62      134.32     22.00 o 
   1  11  14        0.04        9.42     21.89 o 
   2  11  14      496.62      545.02     20.43 o 
   3  11  14      171.75      184.65     23.32 o 
   4  11  14      218.37      219.24     20.37 o 
  -6  12  14       73.86       84.77     22.19 o 
  -5  12  14       40.41       46.96     22.77 o 
  -4  12  14        7.21       31.91     21.74 o 
  -3  12  14      179.53      156.24     24.50 o 
  -2  12  14       35.27       31.91     22.87 o 
  -1  12  14      187.00      192.24     23.54 o 
   0  12  14        2.53        6.98     24.29 o 
   1  12  14      386.50      392.13     24.29 o 
 -15   1  15      267.65      249.58     17.25 o 
 -14   1  15       20.24       32.60     16.01 o 
 -13   1  15      284.70      280.53     16.08 o 
 -12   1  15       21.31       26.76     16.28 o 
 -11   1  15       55.15       50.04     14.66 o 
 -10   1  15        4.40       11.85     15.66 o 
  -9   1  15      438.37      409.49     14.83 o 
  -8   1  15       16.07       28.95     15.18 o 
  -7   1  15      482.58      461.01     16.00 o 
  -6   1  15      914.12      874.30     16.66 o 
  -5   1  15       15.22       -1.91     14.86 o 
  -4   1  15      325.60      335.55     15.71 o 
  -3   1  15       63.54       65.28     15.04 o 
  -2   1  15        8.17        5.29     14.00 o 
  -1   1  15       79.90       88.09     14.88 o 
   0   1  15      516.49      491.36     15.60 o 
   1   1  15      969.04      977.17     16.70 o 
   2   1  15       55.26       50.89     14.53 o 
   3   1  15      681.37      701.29     15.13 o 
   4   1  15       44.18       46.17     14.35 o 
   5   1  15      246.59      236.30     14.37 o 
   6   1  15      171.63      183.10     15.39 o 
   7   1  15       28.93       29.13     14.63 o 
   8   1  15       35.45       30.45     15.16 o 
   9   1  15       55.54       54.66     15.53 o 
  10   1  15        4.28       14.52     16.47 o 
  11   1  15      241.67      223.22     16.07 o 
 -15   2  15      100.03       83.08     16.81 o 
 -14   2  15      224.30      239.98     15.52 o 
 -13   2  15        1.31       -4.30     15.95 o 
 -12   2  15      606.56      612.87     18.40 o 
 -11   2  15       29.49       39.36     16.34 o 
 -10   2  15       36.20       32.39     14.91 o 
  -9   2  15      670.70      638.86     15.59 o 
  -8   2  15     1017.66     1019.11     16.32 o 
  -7   2  15     1724.63     1673.63     25.07 o 
  -6   2  15      433.82      459.03     16.12 o 
  -5   2  15     1338.22     1277.87     17.05 o 
  -4   2  15      177.61      191.15     17.17 o 
  -3   2  15       57.03       56.88     16.10 o 
  -2   2  15      474.18      504.10     17.82 o 
  -1   2  15       27.68       36.78     15.42 o 
   0   2  15      286.81      294.49     16.16 o 
   1   2  15        1.16       10.24     15.20 o 
   2   2  15     1397.43     1392.28     16.86 o 
   3   2  15     1566.00     1529.73     17.20 o 
   4   2  15     1424.44     1461.67     17.74 o 
   5   2  15      347.40      333.75     15.51 o 
   6   2  15      253.84      266.23     15.23 o 
   7   2  15       19.41       22.40     14.66 o 
   8   2  15       19.72       23.62     15.74 o 
   9   2  15      178.05      192.45     15.78 o 
  10   2  15      106.32      119.12     16.30 o 
 -15   3  15      152.85      153.08     17.38 o 
 -14   3  15      261.68      253.31     17.34 o 
 -13   3  15      356.69      388.51     17.23 o 
 -12   3  15       35.25       32.99     17.30 o 
 -11   3  15      310.32      293.11     16.61 o 
 -10   3  15     1183.05     1106.97     17.71 o 
  -9   3  15      472.80      500.14     15.95 o 
  -8   3  15     1082.46     1083.51     18.01 o 
  -7   3  15     1516.26     1502.23     18.89 o 
  -6   3  15      614.91      619.79     17.63 o 
  -5   3  15       79.24       99.31     15.79 o 
  -4   3  15      249.22      250.51     15.92 o 
  -3   3  15        6.40       19.47     15.26 o 
  -2   3  15     1245.37     1193.04     17.68 o 
  -1   3  15      105.34       93.38     15.40 o 
   0   3  15        1.30        4.69     16.13 o 
   1   3  15     1569.70     1588.94     17.41 o 
   2   3  15     2415.43     2358.64     19.00 o 
   3   3  15     2640.24     2640.36     19.35 o 
   4   3  15      686.79      699.42     16.38 o 
   5   3  15       21.28       32.34     13.92 o 
   6   3  15      221.50      231.04     15.57 o 
   7   3  15       47.52       52.60     16.08 o 
   8   3  15       41.75       40.53     15.97 o 
   9   3  15      191.91      200.06     17.38 o 
  10   3  15      245.40      271.63     17.86 o 
 -15   4  15       39.41       36.64     17.89 o 
 -14   4  15      112.99      116.34     17.36 o 
 -13   4  15      213.87      228.33     16.65 o 
 -12   4  15      359.19      364.29     16.24 o 
 -11   4  15      120.02      107.04     17.34 o 
 -10   4  15       96.48       90.77     16.31 o 
  -9   4  15      776.87      778.52     17.04 o 
  -8   4  15     1042.48     1007.96     18.39 o 
  -7   4  15      241.90      242.40     16.01 o 
  -6   4  15       38.76       51.15     15.99 o 
  -5   4  15      499.71      542.97     18.04 o 
  -4   4  15       50.23       58.12     16.38 o 
  -3   4  15     2774.35     2728.98     21.36 o 
  -2   4  15       63.38       56.23     16.10 o 
  -1   4  15      107.08      115.54     15.47 o 
   0   4  15      808.37      817.01     17.93 o 
   1   4  15      718.12      705.06     18.59 o 
   2   4  15      630.14      603.23     16.08 o 
   3   4  15     1607.55     1606.60     17.47 o 
   4   4  15       13.19       24.35     14.63 o 
   5   4  15       13.90       14.47     15.25 o 
   6   4  15      113.57      113.98     15.17 o 
   7   4  15       11.48       22.66     16.54 o 
   8   4  15      513.61      518.06     17.56 o 
   9   4  15      359.78      345.88     19.00 o 
  10   4  15        0.24       20.83     18.79 o 
 -14   5  15      128.70      129.70     17.47 o 
 -13   5  15       89.93      107.62     18.57 o 
 -12   5  15      138.83      141.41     16.79 o 
 -11   5  15       79.94       87.51     17.48 o 
 -10   5  15       19.23       20.57     18.44 o 
  -9   5  15      129.38      135.49     16.27 o 
  -8   5  15       31.04       32.64     16.69 o 
  -7   5  15      505.08      539.18     16.91 o 
  -6   5  15      332.51      343.60     16.86 o 
  -5   5  15      410.12      442.79     17.99 o 
  -4   5  15       30.04       23.07     15.81 o 
  -3   5  15      699.78      708.85     17.18 o 
  -2   5  15      312.14      331.14     16.74 o 
  -1   5  15       26.76       44.34     14.95 o 
   0   5  15      264.45      260.01     15.99 o 
   1   5  15      318.72      332.05     17.60 o 
   2   5  15      151.68      183.04     16.03 o 
   3   5  15      219.76      226.89     16.64 o 
   4   5  15      148.64      163.67     14.82 o 
   5   5  15        0.02        7.09     15.74 o 
   6   5  15        0.13       -4.40     16.86 o 
   7   5  15       59.80       69.86     16.47 o 
   8   5  15       83.26       81.63     16.27 o 
   9   5  15       34.09       47.50     17.41 o 
 -14   6  15       19.69       21.85     17.44 o 
 -13   6  15      231.53      235.52     18.66 o 
 -12   6  15      117.25      116.91     17.32 o 
 -11   6  15      124.58      140.84     17.63 o 
 -10   6  15       25.08       25.86     18.03 o 
  -9   6  15       57.60       66.18     16.67 o 
  -8   6  15        7.11        5.25     16.90 o 
  -7   6  15       88.55      101.43     17.50 o 
  -6   6  15       17.64       22.73     16.58 o 
  -5   6  15      370.79      339.32     17.56 o 
  -4   6  15      703.15      745.79     17.76 o 
  -3   6  15       70.34       68.56     17.21 o 
  -2   6  15      240.57      261.06     16.29 o 
  -1   6  15      374.03      369.80     16.55 o 
   0   6  15       42.99       45.76     15.43 o 
   1   6  15     1015.90     1002.05     17.74 o 
   2   6  15        0.42        7.50     17.48 o 
   3   6  15        3.14       -3.45     15.71 o 
   4   6  15      211.04      210.30     16.04 o 
   5   6  15        1.33       12.29     16.47 o 
   6   6  15       73.97       96.27     16.04 o 
   7   6  15      224.65      223.75     17.33 o 
   8   6  15        5.40        9.27     17.34 o 
   9   6  15       32.61       39.14     17.45 o 
 -13   7  15      125.45      132.13     19.34 o 
 -12   7  15      162.81      180.25     18.62 o 
 -11   7  15       69.06       90.60     19.59 o 
 -10   7  15        3.13       20.71     17.80 o 
  -9   7  15      705.59      677.65     20.97 o 
  -8   7  15      498.54      524.54     19.03 o 
  -7   7  15      194.14      172.83     17.55 o 
  -6   7  15     1460.52     1464.13     26.72 o 
  -5   7  15      125.42      134.14     18.36 o 
  -4   7  15      218.58      218.03     16.84 o 
  -3   7  15      580.50      615.11     18.06 o 
  -2   7  15      615.80      604.44     18.03 o 
  -1   7  15      210.92      204.18     17.90 o 
   0   7  15      475.07      453.14     17.29 o 
   1   7  15       53.10       45.90     17.68 o 
   2   7  15      931.49      906.19     20.95 o 
   3   7  15      649.81      668.36     17.70 o 
   4   7  15      167.25      183.85     17.12 o 
   5   7  15      721.27      775.32     17.71 o 
   6   7  15      120.43      150.34     16.85 o 
   7   7  15        0.72        2.80     16.97 o 
   8   7  15      102.08       99.94     17.58 o 
 -12   8  15        0.18        5.29     18.81 o 
 -11   8  15       58.72       73.63     17.74 o 
 -10   8  15      464.98      445.11     21.20 o 
  -9   8  15       27.04       39.29     19.20 o 
  -8   8  15      184.46      223.75     21.78 o 
  -7   8  15      292.18      326.90     19.78 o 
  -6   8  15       14.12       28.83     17.67 o 
  -5   8  15     1958.00     1885.56     25.00 o 
  -4   8  15      370.73      359.23     18.59 o 
  -3   8  15       22.35       17.95     17.69 o 
  -2   8  15      240.44      241.53     17.99 o 
  -1   8  15     1362.36     1319.56     20.57 o 
   0   8  15      181.98      187.67     17.88 o 
   1   8  15      474.82      472.43     18.33 o 
   2   8  15      364.44      375.32     21.50 o 
   3   8  15       12.83       18.01     17.74 o 
   4   8  15      530.99      543.97     18.67 o 
   5   8  15      434.69      405.41     18.92 o 
   6   8  15      594.00      582.03     19.68 o 
   7   8  15      224.83      225.43     18.38 o 
 -11   9  15       18.78       23.93     18.79 o 
 -10   9  15       12.80       23.69     21.39 o 
  -9   9  15      200.05      200.51     20.33 o 
  -8   9  15       86.15       78.00     19.65 o 
  -7   9  15       33.42       51.32     21.03 o 
  -6   9  15      621.06      642.28     20.80 o 
  -5   9  15       86.57       57.61     19.89 o 
  -4   9  15      167.06      181.14     19.66 o 
  -3   9  15      765.73      742.32     20.95 o 
  -2   9  15      223.39      204.01     19.74 o 
  -1   9  15      166.05      179.61     19.34 o 
   0   9  15      922.09      895.92     20.87 o 
   1   9  15       21.19       23.23     19.25 o 
   2   9  15      140.72      139.71     21.46 o 
   3   9  15      161.92      171.22     19.45 o 
   4   9  15       18.16       30.12     18.18 o 
   5   9  15      529.95      519.72     19.97 o 
   6   9  15      141.80      156.11     18.33 o 
  -9  10  15       18.02       22.44     23.67 o 
  -8  10  15      115.73      116.89     20.99 o 
  -7  10  15        0.30       10.00     19.74 o 
  -6  10  15        9.58       17.98     20.80 o 
  -5  10  15      622.07      675.60     21.08 o 
  -4  10  15      330.15      369.55     19.74 o 
  -3  10  15        0.98       13.14     20.76 o 
  -2  10  15       77.08       80.50     21.43 o 
  -1  10  15      620.55      641.17     20.19 o 
   0  10  15       25.60       47.37     20.55 o 
   1  10  15      234.72      208.24     20.50 o 
   2  10  15        1.06        9.11     21.65 o 
   3  10  15       14.65       13.31     20.22 o 
   4  10  15      119.19      131.14     20.02 o 
   5  10  15        2.34       -2.56     19.13 o 
  -7  11  15       76.46       62.16     20.57 o 
  -6  11  15        0.12        4.70     21.57 o 
  -5  11  15        0.79       -4.78     23.23 o 
  -4  11  15       20.04        9.54     20.38 o 
  -3  11  15        3.40        8.19     21.98 o 
  -2  11  15      110.21      103.73     20.48 o 
  -1  11  15       21.66       42.64     22.55 o 
   0  11  15      289.63      269.66     22.00 o 
   1  11  15       79.71       68.02     20.95 o 
   2  11  15        0.93        0.48     23.77 o 
 -15   0  16      919.08      916.78     25.44 o 
 -14   0  16      999.98      880.55     27.10 o 
 -13   0  16      763.44      729.61     24.43 o 
 -12   0  16       13.37       36.89     29.13 o 
 -11   0  16      474.26      415.98     22.79 o 
 -10   0  16       56.09       81.67     21.55 o 
  -9   0  16      130.52      118.80     20.48 o 
  -8   0  16      124.78      156.97     21.25 o 
  -7   0  16      362.95      324.90     21.66 o 
  -6   0  16     3024.41     2998.73     34.41 o 
  -5   0  16     1237.53     1335.22     23.83 o 
  -4   0  16     3201.02     3184.10     31.22 o 
  -3   0  16     3055.71     3039.97     37.93 o 
  -2   0  16      203.47      202.76     21.17 o 
  -1   0  16      318.61      302.69     20.12 o 
   0   0  16      376.69      365.94     21.42 o 
   1   0  16     1184.00     1171.32     23.45 o 
   2   0  16      389.40      384.30     20.85 o 
   3   0  16     2706.74     2709.03     27.51 o 
   4   0  16     1177.84     1102.95     23.71 o 
   5   0  16      673.41      692.37     23.57 o 
   6   0  16      931.35      977.14     23.31 o 
   7   0  16      597.75      563.75     22.84 o 
   8   0  16      165.70      174.97     24.07 o 
   9   0  16      313.35      285.35     23.70 o 
  10   0  16       17.29       40.27     22.99 o 
 -15   1  16      141.39      129.13     17.37 o 
 -14   1  16     1191.56     1109.08     18.34 o 
 -13   1  16      609.13      578.72     17.78 o 
 -12   1  16      633.32      606.66     20.27 o 
 -11   1  16        7.90       16.99     15.55 o 
 -10   1  16       71.41       59.73     14.82 o 
  -9   1  16      610.84      554.61     16.04 o 
  -8   1  16       56.12       55.65     15.58 o 
  -7   1  16      557.53      560.35     15.76 o 
  -6   1  16      854.46      846.50     16.80 o 
  -5   1  16     2437.10     2473.25     27.75 o 
  -4   1  16     2838.55     2815.47     24.05 o 
  -3   1  16     2723.39     2691.69     23.49 o 
  -2   1  16      238.82      260.66     15.14 o 
  -1   1  16      129.14      132.18     15.45 o 
   0   1  16     1606.95     1603.61     18.24 o 
   1   1  16      229.56      230.19     15.15 o 
   2   1  16     1245.10     1216.02     16.91 o 
   3   1  16      395.57      400.81     14.63 o 
   4   1  16     1764.85     1769.29     17.48 o 
   5   1  16     3076.06     3011.61     19.97 o 
   6   1  16      522.80      508.30     15.77 o 
   7   1  16      600.43      584.60     15.92 o 
   8   1  16        3.74        8.38     15.52 o 
   9   1  16        1.49       -2.83     16.80 o 
  10   1  16      684.54      627.69     17.84 o 
 -15   2  16       56.23       71.48     17.38 o 
 -14   2  16      373.59      342.58     17.83 o 
 -13   2  16       35.30       47.50     16.26 o 
 -12   2  16       85.20       90.15     18.89 o 
 -11   2  16       93.16      102.83     15.69 o 
 -10   2  16        0.86        8.37     14.77 o 
  -9   2  16      322.81      316.80     16.20 o 
  -8   2  16      536.44      519.39     15.90 o 
  -7   2  16      351.10      338.40     16.11 o 
  -6   2  16     1743.65     1743.33     18.69 o 
  -5   2  16     1107.59     1050.89     19.17 o 
  -4   2  16      521.62      548.34     18.05 o 
  -3   2  16     2970.23     2911.02     32.50 o 
  -2   2  16       12.53       16.45     15.12 o 
  -1   2  16        9.38       18.85     16.31 o 
   0   2  16       44.81       50.64     14.54 o 
   1   2  16      113.37      104.85     15.05 o 
   2   2  16        7.83       11.02     13.83 o 
   3   2  16      890.87      921.75     16.67 o 
   4   2  16      753.19      748.87     15.79 o 
   5   2  16     1552.66     1562.13     18.11 o 
   6   2  16      442.86      442.79     16.20 o 
   7   2  16      178.98      175.42     15.69 o 
   8   2  16      113.43      115.59     15.43 o 
   9   2  16      340.46      338.29     17.60 o 
  10   2  16        0.07        4.14     18.81 o 
 -14   3  16      101.31       85.45     17.92 o 
 -13   3  16      156.09      159.25     16.37 o 
 -12   3  16        4.67        7.05     17.11 o 
 -11   3  16      350.38      357.24     18.40 o 
 -10   3  16      448.84      442.91     17.53 o 
  -9   3  16       28.29       29.49     14.75 o 
  -8   3  16     1117.86     1097.66     18.84 o 
  -7   3  16      860.38      848.55     17.68 o 
  -6   3  16       99.49      109.98     17.76 o 
  -5   3  16      673.31      680.57     17.84 o 
  -4   3  16      780.21      772.66     17.15 o 
  -3   3  16      208.74      192.24     15.69 o 
  -2   3  16       30.66       21.96     15.91 o 
  -1   3  16       11.25        6.80     15.02 o 
   0   3  16      288.17      270.98     16.65 o 
   1   3  16        2.04        7.37     14.85 o 
   2   3  16      252.71      261.01     16.00 o 
   3   3  16      177.52      177.62     14.99 o 
   4   3  16     1200.40     1188.41     17.18 o 
   5   3  16      452.28      456.39     15.87 o 
   6   3  16       16.65       26.03     15.38 o 
   7   3  16      372.42      384.12     15.97 o 
   8   3  16      239.46      250.44     16.59 o 
   9   3  16        3.91       11.30     17.66 o 
 -14   4  16       41.46       53.86     18.51 o 
 -13   4  16       36.66       54.66     17.31 o 
 -12   4  16       26.34       36.24     19.44 o 
 -11   4  16       19.75       17.71     18.87 o 
 -10   4  16      191.68      190.09     15.40 o 
  -9   4  16      483.14      501.37     18.08 o 
  -8   4  16        1.85        6.06     16.60 o 
  -7   4  16     1242.34     1236.67     18.66 o 
  -6   4  16        3.53        3.82     16.45 o 
  -5   4  16      584.17      566.64     17.76 o 
  -4   4  16      314.57      309.89     15.98 o 
  -3   4  16      379.22      377.49     17.35 o 
  -2   4  16       63.69       80.69     16.39 o 
  -1   4  16        1.18        4.12     15.67 o 
   0   4  16       20.84       12.73     16.23 o 
   1   4  16      240.46      231.16     16.15 o 
   2   4  16     1039.85     1015.74     18.26 o 
   3   4  16       70.68       83.03     15.31 o 
   4   4  16      211.18      193.47     16.43 o 
   5   4  16       63.29       75.00     15.38 o 
   6   4  16       73.43       72.34     15.80 o 
   7   4  16      170.16      195.90     17.07 o 
   8   4  16        0.35        5.37     16.05 o 
   9   4  16      105.45      114.25     17.49 o 
 -14   5  16      141.31      136.91     19.39 o 
 -13   5  16       38.39       44.10     19.91 o 
 -12   5  16       20.23       16.59     18.51 o 
 -11   5  16      355.65      352.22     18.56 o 
 -10   5  16      498.66      486.84     17.71 o 
  -9   5  16       86.47       76.54     17.71 o 
  -8   5  16     1180.30     1203.59     20.40 o 
  -7   5  16        4.98       14.05     16.09 o 
  -6   5  16     1799.31     1794.72     19.92 o 
  -5   5  16       82.67      102.98     15.30 o 
  -4   5  16       92.34       99.53     15.87 o 
  -3   5  16     1285.88     1240.87     21.00 o 
  -2   5  16       78.17       81.57     17.40 o 
  -1   5  16      157.87      154.11     16.87 o 
   0   5  16      290.13      281.29     17.56 o 
   1   5  16      976.62      940.38     20.08 o 
   2   5  16       17.21       17.19     16.91 o 
   3   5  16     1018.94     1038.35     17.01 o 
   4   5  16       32.92       49.92     15.60 o 
   5   5  16      186.51      195.91     16.12 o 
   6   5  16      275.70      297.87     15.59 o 
   7   5  16       72.18       80.85     17.96 o 
   8   5  16      103.36       94.93     18.92 o 
   9   5  16        3.71        5.60     18.04 o 
 -13   6  16      120.45      135.46     18.47 o 
 -12   6  16        2.16        7.02     16.99 o 
 -11   6  16        0.06        9.07     19.15 o 
 -10   6  16      266.05      289.49     19.17 o 
  -9   6  16      896.94      909.52     19.82 o 
  -8   6  16       22.46       16.21     17.20 o 
  -7   6  16     2020.34     2068.33     28.55 o 
  -6   6  16      252.14      253.69     17.22 o 
  -5   6  16      157.51      152.33     18.17 o 
  -4   6  16     1365.66     1276.34     19.58 o 
  -3   6  16       11.00        3.26     17.58 o 
  -2   6  16        0.18        7.83     17.31 o 
  -1   6  16       16.06        3.01     16.66 o 
   0   6  16        6.86       21.07     16.58 o 
   1   6  16        9.28       11.06     19.25 o 
   2   6  16     1003.60      974.73     19.19 o 
   3   6  16        1.03       -0.89     16.29 o 
   4   6  16      482.95      471.04     15.92 o 
   5   6  16      138.51      148.01     16.12 o 
   6   6  16        3.29        9.51     17.31 o 
   7   6  16      225.00      222.17     17.68 o 
   8   6  16        3.97       18.65     19.76 o 
 -12   7  16       91.82       98.65     19.28 o 
 -11   7  16       23.71       21.21     21.29 o 
 -10   7  16      108.30      102.73     18.00 o 
  -9   7  16       67.80       56.44     20.46 o 
  -8   7  16     1047.33     1047.02     19.95 o 
  -7   7  16        2.01       14.76     19.00 o 
  -6   7  16      597.14      571.99     19.97 o 
  -5   7  16       16.37        5.00     17.17 o 
  -4   7  16       66.80       65.70     18.23 o 
  -3   7  16      193.02      225.16     17.78 o 
  -2   7  16        4.94       10.54     16.75 o 
  -1   7  16        0.00       16.07     17.16 o 
   0   7  16        1.33       -2.93     17.20 o 
   1   7  16        0.72        2.96     18.12 o 
   2   7  16       27.99       26.76     16.51 o 
   3   7  16      197.41      199.49     18.36 o 
   4   7  16       13.31       12.43     16.20 o 
   5   7  16        7.06       16.10     18.24 o 
   6   7  16       59.84       68.95     18.87 o 
   7   7  16        4.10       17.20     18.01 o 
 -11   8  16        1.53        8.85     18.81 o 
 -10   8  16       51.92       69.58     19.26 o 
  -9   8  16        4.69      -10.60     21.13 o 
  -8   8  16      575.25      578.98     21.15 o 
  -7   8  16       58.92       70.43     18.87 o 
  -6   8  16        4.25       12.04     18.36 o 
  -5   8  16       14.16       23.12     19.14 o 
  -4   8  16        0.05        3.61     18.11 o 
  -3   8  16      105.86      103.02     17.60 o 
  -2   8  16        9.59       16.68     17.88 o 
  -1   8  16       61.53       72.25     19.34 o 
   0   8  16        2.04        4.69     18.07 o 
   1   8  16      451.13      446.91     19.43 o 
   2   8  16       68.66       62.96     21.19 o 
   3   8  16       43.14       49.95     19.31 o 
   4   8  16      241.20      237.26     18.87 o 
   5   8  16        3.69       21.95     18.60 o 
   6   8  16      102.85       85.92     19.63 o 
 -10   9  16       13.40       20.25     21.79 o 
  -9   9  16      295.90      275.10     20.93 o 
  -8   9  16      152.80      164.80     21.62 o 
  -7   9  16      128.71      144.95     20.06 o 
  -6   9  16       66.33       82.74     18.66 o 
  -5   9  16      185.36      189.98     19.71 o 
  -4   9  16       73.25       75.05     18.45 o 
  -3   9  16      315.08      299.45     20.07 o 
  -2   9  16       28.57       53.21     18.92 o 
  -1   9  16       98.22       95.65     19.33 o 
   0   9  16      727.55      732.73     21.78 o 
   1   9  16      214.11      209.01     19.46 o 
   2   9  16      714.69      662.82     24.00 o 
   3   9  16      115.34      112.53     20.35 o 
   4   9  16        3.38        9.70     18.99 o 
   5   9  16      593.66      537.06     21.44 o 
  -8  10  16       84.22      105.18     20.99 o 
  -7  10  16      199.04      229.81     23.47 o 
  -6  10  16       98.59      112.06     21.30 o 
  -5  10  16      595.41      611.01     23.04 o 
  -4  10  16      874.25      864.06     22.24 o 
  -3  10  16      313.90      297.83     22.25 o 
  -2  10  16      236.70      233.37     20.77 o 
  -1  10  16      368.02      370.72     21.83 o 
   0  10  16       32.79       58.11     19.78 o 
   1  10  16      334.62      374.18     21.61 o 
   2  10  16      296.85      292.68     23.49 o 
   3  10  16      121.88      115.76     20.17 o 
  -5  11  16       59.60       59.05     22.27 o 
  -4  11  16      280.02      273.91     22.15 o 
  -3  11  16     1022.96     1042.83     24.49 o 
  -2  11  16      237.01      252.30     21.80 o 
  -1  11  16      264.17      290.87     22.21 o 
   0  11  16      472.93      472.65     22.80 o 
 -14   1  17       58.92       51.07     17.14 o 
 -13   1  17       26.03       33.87     17.16 o 
 -12   1  17      206.93      191.90     19.08 o 
 -11   1  17       21.88       36.83     15.53 o 
 -10   1  17      167.68      164.44     15.79 o 
  -9   1  17        5.71        9.33     14.68 o 
  -8   1  17       51.99       41.21     16.58 o 
  -7   1  17      289.15      285.25     15.69 o 
  -6   1  17       69.45       69.71     15.92 o 
  -5   1  17      346.95      343.51     16.14 o 
  -4   1  17      681.41      631.94     17.26 o 
  -3   1  17      356.88      362.63     16.17 o 
  -2   1  17        0.30        6.00     15.90 o 
  -1   1  17      377.23      384.56     15.17 o 
   0   1  17       16.27       21.72     14.89 o 
   1   1  17       70.62       83.72     15.36 o 
   2   1  17       68.41       88.18     14.47 o 
   3   1  17        0.65        8.71     14.90 o 
   4   1  17        4.72       17.43     14.90 o 
   5   1  17       23.08       25.58     16.02 o 
   6   1  17      133.88      140.28     15.76 o 
   7   1  17        0.41       16.56     15.38 o 
   8   1  17      406.31      396.77     18.15 o 
   9   1  17       12.40       14.38     16.34 o 
 -14   2  17      294.02      308.42     17.79 o 
 -13   2  17      681.26      685.42     18.54 o 
 -12   2  17      674.19      659.84     20.28 o 
 -11   2  17      168.34      196.28     16.22 o 
 -10   2  17        0.02        3.98     15.12 o 
  -9   2  17      330.48      330.99     16.09 o 
  -8   2  17      822.54      837.42     17.30 o 
  -7   2  17       44.04       46.27     15.82 o 
  -6   2  17      805.09      795.58     17.50 o 
  -5   2  17      103.00      100.89     16.39 o 
  -4   2  17      441.68      437.74     18.64 o 
  -3   2  17      727.08      805.30     17.55 o 
  -2   2  17     1618.82     1625.68     29.04 o 
  -1   2  17      407.02      426.51     16.32 o 
   0   2  17      168.77      199.59     15.21 o 
   1   2  17       69.97       85.25     14.90 o 
   2   2  17       23.86       29.51     15.32 o 
   3   2  17      540.00      521.40     15.74 o 
   4   2  17        4.25       13.51     14.92 o 
   5   2  17     1112.83     1115.42     18.02 o 
   6   2  17        3.25        7.80     15.04 o 
   7   2  17      216.15      233.38     16.23 o 
   8   2  17       26.13       30.72     17.05 o 
   9   2  17      147.44      173.18     17.61 o 
 -14   3  17      224.63      240.34     18.34 o 
 -13   3  17      352.69      349.70     18.64 o 
 -12   3  17      904.21      873.02     21.82 o 
 -11   3  17      409.96      418.25     17.22 o 
 -10   3  17      844.23      805.92     18.81 o 
  -9   3  17      396.01      403.63     15.65 o 
  -8   3  17        7.98       13.22     16.29 o 
  -7   3  17     1346.92     1302.81     19.99 o 
  -6   3  17      128.43      142.26     15.96 o 
  -5   3  17      217.51      234.34     17.51 o 
  -4   3  17     1242.85     1243.21     19.19 o 
  -3   3  17     1632.19     1652.47     25.82 o 
  -2   3  17      644.09      674.00     17.77 o 
  -1   3  17     1444.42     1460.28     33.88 o 
   0   3  17        1.20       10.61     16.02 o 
   1   3  17        1.11       11.92     15.79 o 
   2   3  17     1515.61     1550.76     17.91 o 
   3   3  17      965.81      918.76     17.41 o 
   4   3  17     1032.20     1047.24     18.10 o 
   5   3  17       56.38       55.83     15.69 o 
   6   3  17       20.67       40.23     16.57 o 
   7   3  17      726.69      711.79     17.81 o 
   8   3  17      292.88      303.03     17.97 o 
 -13   4  17      113.07      124.97     17.40 o 
 -12   4  17       82.68       79.97     18.72 o 
 -11   4  17      869.69      877.70     20.42 o 
 -10   4  17       15.22       15.53     17.19 o 
  -9   4  17      315.51      325.70     18.38 o 
  -8   4  17      577.15      581.11     18.71 o 
  -7   4  17        4.96        2.18     16.32 o 
  -6   4  17      148.27      190.05     17.29 o 
  -5   4  17      138.57      133.73     16.45 o 
  -4   4  17      135.50      140.73     16.91 o 
  -3   4  17     1941.86     1917.73     22.94 o 
  -2   4  17     1181.31     1142.98     18.99 o 
  -1   4  17       46.83       39.59     15.51 o 
   0   4  17      188.50      187.89     19.20 o 
   1   4  17      572.02      578.45     17.50 o 
   2   4  17      289.79      276.63     17.57 o 
   3   4  17      890.14      873.27     17.83 o 
   4   4  17        9.05       17.12     16.95 o 
   5   4  17      128.47      145.90     16.43 o 
   6   4  17       53.82       60.84     16.22 o 
   7   4  17      170.41      183.52     17.35 o 
   8   4  17      372.12      356.85     17.13 o 
 -13   5  17      183.15      175.53     18.71 o 
 -12   5  17       39.76       47.36     19.19 o 
 -11   5  17        0.02        6.49     18.80 o 
 -10   5  17      160.14      165.95     19.00 o 
  -9   5  17      365.53      377.27     18.85 o 
  -8   5  17       15.92       29.28     18.62 o 
  -7   5  17      175.70      170.80     17.35 o 
  -6   5  17        0.02        5.92     17.22 o 
  -5   5  17        4.01       12.68     17.21 o 
  -4   5  17      100.02      115.43     15.21 o 
  -3   5  17       43.04       55.15     17.81 o 
  -2   5  17       28.14       26.02     16.12 o 
  -1   5  17       38.29       52.77     16.31 o 
   0   5  17       85.22       96.61     17.20 o 
   1   5  17      109.14      109.44     18.01 o 
   2   5  17       99.48      111.09     16.28 o 
   3   5  17      188.98      192.93     16.13 o 
   4   5  17        7.82       12.28     16.42 o 
   5   5  17       28.09       31.23     16.72 o 
   6   5  17       17.45       21.55     16.05 o 
   7   5  17       51.56       56.83     18.83 o 
   8   5  17       73.96       89.85     18.11 o 
 -12   6  17       20.04       17.04     19.97 o 
 -11   6  17       12.09       22.17     17.81 o 
 -10   6  17      269.48      269.25     20.44 o 
  -9   6  17        4.23       20.70     17.73 o 
  -8   6  17        0.18       12.62     18.29 o 
  -7   6  17      354.37      352.27     18.18 o 
  -6   6  17       81.47       91.94     17.90 o 
  -5   6  17       15.11       13.76     17.12 o 
  -4   6  17      245.71      247.17     18.11 o 
  -3   6  17      210.70      215.27     17.81 o 
  -2   6  17        1.56        4.01     15.99 o 
  -1   6  17        0.45        0.78     17.94 o 
   0   6  17      136.91      122.59     18.19 o 
   1   6  17      116.14      150.74     19.33 o 
   2   6  17        7.77       26.22     17.65 o 
   3   6  17       37.83       41.29     17.60 o 
   4   6  17      298.02      308.92     17.55 o 
   5   6  17       42.52       70.25     18.29 o 
   6   6  17       65.52       58.47     18.98 o 
   7   6  17        6.69       11.77     18.21 o 
 -11   7  17       48.46       62.36     21.22 o 
 -10   7  17        0.91       17.64     22.75 o 
  -9   7  17        8.86       17.62     18.55 o 
  -8   7  17      194.88      226.22     19.28 o 
  -7   7  17        1.24        0.71     18.60 o 
  -6   7  17      472.88      470.99     18.13 o 
  -5   7  17      316.29      318.53     18.88 o 
  -4   7  17      104.59      102.00     18.14 o 
  -3   7  17      190.63      213.42     17.83 o 
  -2   7  17        0.02       18.70     17.77 o 
  -1   7  17       54.60       62.83     16.71 o 
   0   7  17       64.59       64.35     16.70 o 
   1   7  17       27.87       22.86     18.78 o 
   2   7  17        0.31        8.97     19.19 o 
   3   7  17      225.93      247.97     18.49 o 
   4   7  17      342.38      313.90     17.38 o 
   5   7  17       89.59      115.38     19.39 o 
   6   7  17      264.50      276.34     19.52 o 
 -10   8  17      206.46      213.19     21.21 o 
  -9   8  17        1.09       -4.40     21.69 o 
  -8   8  17       35.07       42.84     18.50 o 
  -7   8  17      131.80      146.28     20.35 o 
  -6   8  17      486.23      500.58     18.02 o 
  -5   8  17      168.94      198.29     19.94 o 
  -4   8  17      575.95      597.29     19.93 o 
  -3   8  17      128.08      136.30     19.78 o 
  -2   8  17      141.01      147.00     19.68 o 
  -1   8  17       10.13        9.94     19.27 o 
   0   8  17        1.59       -2.37     18.60 o 
   1   8  17       20.43       37.74     21.55 o 
   2   8  17      255.41      260.49     19.66 o 
   3   8  17        2.15       -1.54     18.98 o 
   4   8  17      109.28      130.05     19.54 o 
   5   8  17      866.53      838.08     20.93 o 
  -9   9  17       68.23       79.10     21.29 o 
  -8   9  17       25.28       40.84     22.30 o 
  -7   9  17        9.16       15.88     20.28 o 
  -6   9  17       39.04       45.73     20.22 o 
  -5   9  17     1033.87     1014.19     22.74 o 
  -4   9  17       88.46       95.43     19.77 o 
  -3   9  17      312.71      307.10     21.23 o 
  -2   9  17       77.15       75.00     20.63 o 
  -1   9  17        3.09       13.73     18.60 o 
   0   9  17      447.99      421.69     21.01 o 
   1   9  17        3.57        0.20     18.79 o 
   2   9  17        1.01       -7.14     19.29 o 
   3   9  17      311.72      296.40     20.76 o 
  -7  10  17      105.86      110.26     24.48 o 
  -6  10  17      203.01      194.17     23.24 o 
  -5  10  17       28.46       40.78     21.69 o 
  -4  10  17      202.26      222.54     20.41 o 
  -3  10  17        1.02       19.01     21.70 o 
  -2  10  17        4.36        9.85     20.74 o 
  -1  10  17       73.85       92.79     21.75 o 
   0  10  17       72.41       69.24     21.19 o 
   1  10  17      211.37      202.31     21.56 o 
 -14   0  18     2153.20     1930.85     36.38 o 
 -13   0  18        3.95       16.83     29.60 o 
 -12   0  18      114.12      127.49     26.29 o 
 -11   0  18      138.22      152.68     24.66 o 
 -10   0  18      224.10      212.30     23.56 o 
  -9   0  18        3.23       20.03     23.88 o 
  -8   0  18      257.26      252.98     22.91 o 
  -7   0  18      690.46      692.61     23.73 o 
  -6   0  18      460.22      418.73     25.60 o 
  -5   0  18     2538.03     2532.33     28.25 o 
  -4   0  18      668.28      652.34     26.91 o 
  -3   0  18     2291.16     2220.23     27.17 o 
  -2   0  18      234.46      202.48     22.74 o 
  -1   0  18        1.66        8.80     20.70 o 
   0   0  18      213.26      215.45     21.95 o 
   1   0  18        4.38       32.67     21.21 o 
   2   0  18      120.26      139.09     20.39 o 
   3   0  18       33.28       47.23     22.38 o 
   4   0  18     1058.14      990.86     26.49 o 
   5   0  18      424.10      395.59     24.17 o 
   6   0  18      269.95      273.13     25.23 o 
   7   0  18      748.25      721.86     25.67 o 
   8   0  18      106.53      118.04     25.81 o 
 -14   1  18      110.70      100.90     19.63 o 
 -13   1  18      661.40      655.51     21.59 o 
 -12   1  18      298.91      290.19     16.50 o 
 -11   1  18       77.37       86.26     15.73 o 
 -10   1  18      168.62      158.60     16.55 o 
  -9   1  18       32.08       34.41     15.26 o 
  -8   1  18      390.44      378.58     17.45 o 
  -7   1  18        9.24       19.35     17.09 o 
  -6   1  18     1632.33     1656.05     18.36 o 
  -5   1  18      508.41      506.71     18.29 o 
  -4   1  18      977.23     1028.49     18.23 o 
  -3   1  18      141.10      156.79     16.62 o 
  -2   1  18      212.66      231.61     15.77 o 
  -1   1  18        3.24        5.69     16.10 o 
   0   1  18       53.39       48.25     15.03 o 
   1   1  18       47.87       47.77     15.95 o 
   2   1  18       39.91       44.43     14.33 o 
   3   1  18      229.79      244.84     15.86 o 
   4   1  18      286.27      283.54     15.57 o 
   5   1  18      321.43      361.30     17.55 o 
   6   1  18      259.30      277.48     17.18 o 
   7   1  18      211.93      191.69     17.64 o 
   8   1  18       28.86       24.84     17.21 o 
 -13   2  18       95.38      104.31     19.01 o 
 -12   2  18      103.85      114.30     18.76 o 
 -11   2  18      528.02      471.59     16.68 o 
 -10   2  18       52.10       51.90     16.01 o 
  -9   2  18       31.31       45.47     15.74 o 
  -8   2  18      248.33      241.07     17.25 o 
  -7   2  18      981.27      951.94     18.16 o 
  -6   2  18       67.72       83.99     17.02 o 
  -5   2  18     1045.26     1055.95     19.19 o 
  -4   2  18     1072.91     1013.68     19.18 o 
  -3   2  18        6.00        8.52     16.97 o 
  -2   2  18       96.85      118.17     17.44 o 
  -1   2  18      208.51      202.28     17.03 o 
   0   2  18        5.18        4.31     15.16 o 
   1   2  18       19.33       14.87     15.87 o 
   2   2  18        1.71        9.11     15.28 o 
   3   2  18       31.20       17.66     16.30 o 
   4   2  18      621.02      616.84     17.13 o 
   5   2  18      178.54      169.56     16.78 o 
   6   2  18      152.52      146.50     16.70 o 
   7   2  18       59.09       78.27     17.42 o 
   8   2  18      276.63      279.22     18.63 o 
 -13   3  18        6.08       26.43     20.09 o 
 -12   3  18       51.57       59.91     19.44 o 
 -11   3  18       91.53      103.34     17.22 o 
 -10   3  18        3.26       15.52     16.85 o 
  -9   3  18       39.70       47.43     16.08 o 
  -8   3  18        6.69       29.67     17.51 o 
  -7   3  18       20.89       20.52     17.54 o 
  -6   3  18      275.16      285.31     17.44 o 
  -5   3  18      534.38      560.16     18.45 o 
  -4   3  18       65.16       61.51     16.38 o 
  -3   3  18     1219.70     1134.08     19.58 o 
  -2   3  18      334.17      340.70     18.50 o 
  -1   3  18       18.72        9.64     18.67 o 
   0   3  18      497.10      502.80     17.95 o 
   1   3  18       91.92       79.18     15.62 o 
   2   3  18       40.64       39.57     17.35 o 
   3   3  18       13.74        8.56     16.41 o 
   4   3  18       10.19       28.98     15.79 o 
   5   3  18        3.89       11.70     16.95 o 
   6   3  18      146.95      151.24     17.64 o 
   7   3  18      336.80      337.54     17.94 o 
 -13   4  18      389.08      405.45     21.25 o 
 -12   4  18      136.23      151.28     18.94 o 
 -11   4  18       58.81       60.92     18.43 o 
 -10   4  18       49.76       52.78     19.06 o 
  -9   4  18       73.35       64.54     19.64 o 
  -8   4  18       27.78       19.45     18.14 o 
  -7   4  18       37.64       41.97     18.76 o 
  -6   4  18       29.84       35.05     17.25 o 
  -5   4  18      127.62      117.73     15.85 o 
  -4   4  18     1299.97     1307.98     27.99 o 
  -3   4  18      475.43      498.51     18.36 o 
  -2   4  18      192.64      208.87     16.51 o 
  -1   4  18      400.44      430.41     17.47 o 
   0   4  18       25.75       31.95     16.61 o 
   1   4  18        0.80        2.96     17.99 o 
   2   4  18       30.30       33.05     15.59 o 
   3   4  18        0.73       10.40     15.84 o 
   4   4  18      306.76      293.79     16.45 o 
   5   4  18      371.87      384.43     17.68 o 
   6   4  18      674.99      687.26     18.54 o 
   7   4  18      161.51      162.79     16.56 o 
 -12   5  18      195.28      212.67     21.38 o 
 -11   5  18      223.44      231.77     20.59 o 
 -10   5  18       62.37       74.83     20.20 o 
  -9   5  18      449.89      458.63     19.20 o 
  -8   5  18       80.91      104.57     17.84 o 
  -7   5  18       24.57       24.00     18.87 o 
  -6   5  18      160.88      179.04     16.61 o 
  -5   5  18      812.47      786.42     18.30 o 
  -4   5  18     1094.16     1068.19     19.35 o 
  -3   5  18      519.09      556.10     18.70 o 
  -2   5  18      810.17      770.06     18.40 o 
  -1   5  18       55.52       63.03     17.41 o 
   0   5  18      150.83      147.92     19.27 o 
   1   5  18      121.57      134.30     17.83 o 
   2   5  18        2.36      -12.74     17.41 o 
   3   5  18      191.15      199.00     18.09 o 
   4   5  18       96.72      104.36     16.79 o 
   5   5  18      961.39      972.02     19.76 o 
   6   5  18      242.99      264.33     17.69 o 
 -11   6  18      185.69      245.65     20.29 o 
 -10   6  18      121.83      133.77     20.91 o 
  -9   6  18       38.81       54.26     18.23 o 
  -8   6  18       94.94      103.40     18.99 o 
  -7   6  18       95.94       84.47     18.85 o 
  -6   6  18        1.62        7.43     18.36 o 
  -5   6  18       29.79       42.20     17.64 o 
  -4   6  18     1120.15     1048.76     19.66 o 
  -3   6  18      299.28      303.98     17.38 o 
  -2   6  18      316.36      342.01     18.11 o 
  -1   6  18      845.38      843.92     19.54 o 
   0   6  18       17.88       30.42     20.33 o 
   1   6  18      231.24      230.43     17.64 o 
   2   6  18       52.16       70.34     18.62 o 
   3   6  18        0.28       -4.70     18.74 o 
   4   6  18      522.71      531.25     18.92 o 
   5   6  18       48.73       80.25     19.38 o 
   6   6  18      703.50      717.14     20.30 o 
 -10   7  18      166.00      208.37     22.89 o 
  -9   7  18       57.03       93.97     19.37 o 
  -8   7  18        3.51        6.39     18.78 o 
  -7   7  18        9.68       28.88     17.81 o 
  -6   7  18       52.44       54.60     18.47 o 
  -5   7  18      189.60      181.07     18.47 o 
  -4   7  18       78.19       75.30     19.53 o 
  -3   7  18      519.39      529.64     20.26 o 
  -2   7  18      260.81      274.71     18.40 o 
  -1   7  18      617.26      643.38     19.82 o 
   0   7  18      338.47      339.32     18.69 o 
   1   7  18        8.65       23.03     19.61 o 
   2   7  18       17.82       31.87     19.40 o 
   3   7  18      256.38      253.73     20.18 o 
   4   7  18       53.87       56.31     19.40 o 
   5   7  18      124.05      151.58     19.84 o 
  -9   8  18      335.81      349.87     22.39 o 
  -8   8  18       17.94       29.49     21.11 o 
  -7   8  18       18.31       20.65     18.74 o 
  -6   8  18       10.20       23.48     19.16 o 
  -5   8  18       22.29       31.41     19.83 o 
  -4   8  18      319.94      329.75     20.85 o 
  -3   8  18        0.08        1.84     18.67 o 
  -2   8  18       88.80      102.29     20.31 o 
  -1   8  18        0.22        9.42     19.95 o 
   0   8  18      233.24      239.96     19.26 o 
   1   8  18       15.86       19.84     21.19 o 
   2   8  18       99.03      106.80     20.25 o 
   3   8  18        2.67        1.48     21.74 o 
  -7   9  18        7.29        7.44     21.92 o 
  -6   9  18       84.05       91.33     21.99 o 
  -5   9  18      188.69      185.84     21.84 o 
  -4   9  18      175.37      222.15     20.75 o 
  -3   9  18        4.16        4.44     19.49 o 
  -2   9  18       56.16       54.76     20.90 o 
  -1   9  18       21.48       41.46     21.48 o 
   0   9  18       23.30       13.59     20.43 o 
   1   9  18      210.12      192.50     23.31 o 
   2   9  18        6.65        4.49     20.82 o 
 -13   1  19       36.42       37.72     20.59 o 
 -12   1  19      285.04      306.43     17.90 o 
 -11   1  19       11.63       23.67     16.28 o 
 -10   1  19       88.92       97.71     17.00 o 
  -9   1  19        0.63        6.14     16.91 o 
  -8   1  19       18.43        8.67     16.36 o 
  -7   1  19        7.88       17.47     15.69 o 
  -6   1  19      347.97      327.83     17.97 o 
  -5   1  19      222.94      223.24     16.91 o 
  -4   1  19        0.12        1.70     16.43 o 
  -3   1  19      494.16      497.78     19.06 o 
  -2   1  19       10.11       19.55     16.21 o 
  -1   1  19      784.37      745.68     17.14 o 
   0   1  19       85.70       88.29     15.74 o 
   1   1  19       20.59       35.30     16.69 o 
   2   1  19        0.57        4.23     16.05 o 
   3   1  19       24.48       15.10     16.59 o 
   4   1  19      452.06      459.04     16.89 o 
   5   1  19       60.08       58.34     17.51 o 
   6   1  19      182.20      196.42     17.54 o 
   7   1  19       28.38       27.37     18.21 o 
 -13   2  19      376.04      373.57     22.93 o 
 -12   2  19        1.81       17.82     18.14 o 
 -11   2  19      506.21      515.41     18.29 o 
 -10   2  19       44.61       35.42     16.74 o 
  -9   2  19       81.39       76.32     16.52 o 
  -8   2  19        0.76        9.39     16.13 o 
  -7   2  19       47.65       49.10     17.17 o 
  -6   2  19      651.68      625.07     19.09 o 
  -5   2  19       40.79       37.53     17.54 o 
  -4   2  19      835.22      855.21     19.17 o 
  -3   2  19      102.10      104.05     17.64 o 
  -2   2  19     1359.88     1413.91     19.13 o 
  -1   2  19       81.15       83.63     16.75 o 
   0   2  19      274.92      303.46     17.42 o 
   1   2  19        4.65       18.02     16.01 o 
   2   2  19       43.67       56.55     15.70 o 
   3   2  19       84.17       86.59     16.40 o 
   4   2  19        5.22       16.93     15.64 o 
   5   2  19      354.04      376.46     17.67 o 
   6   2  19       26.91       22.25     17.26 o 
   7   2  19      745.27      738.49     19.92 o 
 -12   3  19      751.56      722.85     22.44 o 
 -11   3  19        7.98       22.54     18.47 o 
 -10   3  19      392.02      382.39     18.52 o 
  -9   3  19       26.46       22.92     18.59 o 
  -8   3  19        8.40        3.85     17.28 o 
  -7   3  19      250.27      268.62     18.10 o 
  -6   3  19      104.02      115.98     18.33 o 
  -5   3  19      166.12      187.74     17.87 o 
  -4   3  19       95.96       88.12     16.79 o 
  -3   3  19     1113.78     1108.88     18.72 o 
  -2   3  19        7.29        6.23     17.71 o 
  -1   3  19     1198.24     1177.88     19.93 o 
   0   3  19      194.96      179.56     17.31 o 
   1   3  19       71.60       76.10     16.77 o 
   2   3  19       22.71       26.83     16.90 o 
   3   3  19      153.35      148.07     16.83 o 
   4   3  19      553.26      557.30     18.06 o 
   5   3  19        8.54       25.85     17.26 o 
   6   3  19      515.92      508.22     19.79 o 
 -12   4  19        0.05       20.49     20.99 o 
 -11   4  19      313.38      302.31     19.18 o 
 -10   4  19       19.62       13.24     19.15 o 
  -9   4  19      149.56      158.00     18.57 o 
  -8   4  19       62.58       66.59     17.92 o 
  -7   4  19       20.35       26.73     17.62 o 
  -6   4  19       19.92       14.16     17.40 o 
  -5   4  19       25.83       27.88     17.68 o 
  -4   4  19      488.76      495.01     20.15 o 
  -3   4  19       18.35       14.11     18.71 o 
  -2   4  19      531.99      524.31     19.63 o 
  -1   4  19       24.80       13.46     17.74 o 
   0   4  19       86.51      115.68     19.16 o 
   1   4  19       55.50       71.47     17.43 o 
   2   4  19      232.79      204.70     18.58 o 
   3   4  19       22.55       14.78     17.10 o 
   4   4  19        0.07        6.58     17.24 o 
   5   4  19       64.12       78.64     17.79 o 
   6   4  19      104.05       99.39     17.18 o 
 -11   5  19       32.78       41.19     20.74 o 
 -10   5  19       23.28       33.98     19.30 o 
  -9   5  19        0.09       -6.96     19.74 o 
  -8   5  19       37.27       59.32     20.01 o 
  -7   5  19      198.11      211.22     18.54 o 
  -6   5  19        0.21       -6.01     18.32 o 
  -5   5  19      176.73      185.61     19.46 o 
  -4   5  19       40.45       37.05     18.37 o 
  -3   5  19      378.88      383.27     19.57 o 
  -2   5  19       41.87       36.68     18.95 o 
  -1   5  19       95.77       97.77     18.34 o 
   0   5  19       23.25       29.01     17.73 o 
   1   5  19       56.51       68.72     17.74 o 
   2   5  19       25.00       28.22     18.08 o 
   3   5  19       36.26       49.55     19.25 o 
   4   5  19        0.55       -2.52     18.78 o 
   5   5  19        6.32       19.14     19.68 o 
 -10   6  19       84.04       78.97     19.34 o 
  -9   6  19      423.54      440.54     21.66 o 
  -8   6  19      142.57      149.71     20.60 o 
  -7   6  19      112.96      104.42     18.22 o 
  -6   6  19      279.93      298.44     18.88 o 
  -5   6  19      325.60      355.05     18.90 o 
  -4   6  19       37.59       40.89     18.65 o 
  -3   6  19       40.46       50.93     18.47 o 
  -2   6  19        3.88       -1.88     18.69 o 
  -1   6  19        2.33       17.85     18.62 o 
   0   6  19      410.70      417.26     20.78 o 
   1   6  19        7.33       17.29     17.82 o 
   2   6  19      333.76      371.89     20.04 o 
   3   6  19      379.03      360.54     21.23 o 
   4   6  19        8.95       37.38     18.93 o 
  -9   7  19      127.41      138.23     20.13 o 
  -8   7  19       79.79       91.23     19.54 o 
  -7   7  19      596.23      602.62     21.98 o 
  -6   7  19       57.13       53.22     19.16 o 
  -5   7  19      240.01      261.58     19.96 o 
  -4   7  19      325.52      356.03     19.97 o 
  -3   7  19      318.16      350.12     19.24 o 
  -2   7  19       11.69       27.04     19.36 o 
  -1   7  19      575.24      619.62     19.89 o 
   0   7  19       24.13       37.73     22.57 o 
   1   7  19      473.75      452.12     21.35 o 
   2   7  19      119.00      137.94     19.52 o 
   3   7  19       34.74       27.69     20.68 o 
  -8   8  19        1.47        5.89     21.23 o 
  -7   8  19       35.62       27.08     20.83 o 
  -6   8  19      591.56      593.53     21.06 o 
  -5   8  19      192.41      211.93     21.37 o 
  -4   8  19      731.83      766.52     21.62 o 
  -3   8  19       27.22       32.27     19.94 o 
  -2   8  19      753.72      742.39     21.47 o 
  -1   8  19       43.86       58.89     21.02 o 
   0   8  19      854.03      812.26     23.70 o 
   1   8  19        1.25       22.69     20.55 o 
   2   8  19       51.56       78.99     20.87 o 
  -4   9  19       60.80       65.92     21.94 o 
  -3   9  19      518.78      461.16     21.19 o 
  -2   9  19      120.78      133.97     22.19 o 
 -12   0  20      182.43      183.25     26.59 o 
 -11   0  20       85.23       95.99     24.55 o 
 -10   0  20      412.24      477.41     24.77 o 
  -9   0  20       84.24      121.20     23.11 o 
  -8   0  20      441.60      424.05     26.13 o 
  -7   0  20      124.71      134.38     24.45 o 
  -6   0  20      236.83      234.75     23.49 o 
  -5   0  20        4.49      -13.73     26.35 o 
  -4   0  20      455.63      424.60     23.91 o 
  -3   0  20     1076.34      976.49     26.91 o 
  -2   0  20      818.28      767.73     25.80 o 
  -1   0  20     1128.32     1131.65     25.64 o 
   0   0  20      350.53      360.40     25.00 o 
   1   0  20     1494.98     1494.82     27.39 o 
   2   0  20       54.55       56.55     23.86 o 
   3   0  20       82.48       69.46     24.03 o 
   4   0  20       18.67       32.64     24.60 o 
   5   0  20       99.21       95.91     24.72 o 
   6   0  20       40.53       56.16     25.67 o 
 -12   1  20      102.82       99.50     19.10 o 
 -11   1  20      453.71      424.40     20.34 o 
 -10   1  20      101.13      101.88     17.68 o 
  -9   1  20      263.10      297.62     18.59 o 
  -8   1  20      137.25      142.54     17.06 o 
  -7   1  20        1.21        5.61     17.06 o 
  -6   1  20      107.84      121.54     18.63 o 
  -5   1  20      261.20      293.50     17.14 o 
  -4   1  20       99.60       83.57     17.02 o 
  -3   1  20        0.04        1.29     17.21 o 
  -2   1  20     1160.81     1059.23     19.77 o 
  -1   1  20      516.23      521.15     18.83 o 
   0   1  20     1613.58     1607.80     20.45 o 
   1   1  20        3.57        7.45     16.96 o 
   2   1  20      476.76      480.32     17.50 o 
   3   1  20       88.79       81.61     17.58 o 
   4   1  20       10.40       16.46     17.09 o 
   5   1  20        0.86       -5.90     17.97 o 
   6   1  20       97.43       84.31     19.18 o 
 -12   2  20       58.96       41.91     19.85 o 
 -11   2  20      243.87      232.27     19.16 o 
 -10   2  20       58.40       44.88     18.36 o 
  -9   2  20        8.97        5.88     19.68 o 
  -8   2  20       57.96       60.37     19.38 o 
  -7   2  20       35.20       40.31     18.12 o 
  -6   2  20      233.33      212.88     18.78 o 
  -5   2  20      159.87      180.89     17.33 o 
  -4   2  20       11.47       13.50     18.24 o 
  -3   2  20      166.31      157.55     20.16 o 
  -2   2  20      172.06      172.09     19.02 o 
  -1   2  20      262.62      290.33     18.36 o 
   0   2  20      201.69      192.45     17.65 o 
   1   2  20     1055.11     1085.33     18.81 o 
   2   2  20       39.09       29.98     16.11 o 
   3   2  20      244.82      240.65     17.47 o 
   4   2  20       65.40       57.49     18.30 o 
   5   2  20       15.27       15.10     18.90 o 
 -11   3  20       20.54       44.36     19.67 o 
 -10   3  20      139.00      113.90     18.52 o 
  -9   3  20        7.11       25.99     20.13 o 
  -8   3  20       16.24       24.89     17.94 o 
  -7   3  20       12.69        6.72     18.42 o 
  -6   3  20      125.18      144.96     18.55 o 
  -5   3  20      114.92      132.32     18.00 o 
  -4   3  20      451.45      456.88     18.89 o 
  -3   3  20        7.57       11.61     17.54 o 
  -2   3  20       50.68       63.97     20.39 o 
  -1   3  20      530.70      514.28     19.05 o 
   0   3  20        0.19       11.53     17.27 o 
   1   3  20       71.75       77.93     17.90 o 
   2   3  20      292.16      291.05     17.41 o 
   3   3  20        1.66       12.96     16.85 o 
   4   3  20       41.29       52.32     17.36 o 
   5   3  20       46.83       45.92     18.73 o 
 -11   4  20      237.92      260.55     20.88 o 
 -10   4  20      303.07      299.78     20.03 o 
  -9   4  20      412.58      386.92     20.17 o 
  -8   4  20      301.38      318.01     20.08 o 
  -7   4  20      107.12      118.48     19.02 o 
  -6   4  20        8.34       17.19     18.31 o 
  -5   4  20      632.81      627.64     19.16 o 
  -4   4  20      199.99      192.29     18.57 o 
  -3   4  20      555.20      597.15     19.22 o 
  -2   4  20      230.95      248.17     20.74 o 
  -1   4  20      199.65      216.04     18.99 o 
   0   4  20      656.62      630.88     20.49 o 
   1   4  20       19.14       31.35     18.93 o 
   2   4  20       53.73       69.19     17.74 o 
   3   4  20        8.59       10.85     17.58 o 
   4   4  20       61.80       75.01     18.63 o 
 -10   5  20       92.07      102.16     20.08 o 
  -9   5  20      633.52      635.41     20.19 o 
  -8   5  20      157.17      168.85     18.82 o 
  -7   5  20      287.73      296.59     19.40 o 
  -6   5  20      125.86      131.03     18.83 o 
  -5   5  20      151.45      155.99     19.45 o 
  -4   5  20     1050.38     1050.19     20.75 o 
  -3   5  20      418.90      421.73     17.95 o 
  -2   5  20      659.40      666.69     19.55 o 
  -1   5  20      520.61      515.07     22.65 o 
   0   5  20      327.92      348.62     19.16 o 
   1   5  20      191.15      220.51     18.40 o 
   2   5  20       36.33       31.33     19.01 o 
   3   5  20       10.60        6.60     19.61 o 
   4   5  20        9.04       26.11     19.27 o 
  -9   6  20       22.48       39.06     19.57 o 
  -8   6  20      217.65      217.18     19.47 o 
  -7   6  20      113.65      130.10     19.62 o 
  -6   6  20       21.45       24.37     19.13 o 
  -5   6  20      664.28      617.38     21.66 o 
  -4   6  20      140.44      154.46     19.84 o 
  -3   6  20      402.13      413.94     19.51 o 
  -2   6  20      369.23      386.20     20.23 o 
  -1   6  20     1170.22     1225.31     23.96 o 
   0   6  20      291.79      284.21     19.70 o 
   1   6  20      150.22      168.10     19.68 o 
   2   6  20       39.32       48.48     19.58 o 
   3   6  20       42.24       43.32     19.52 o 
  -7   7  20       19.75       23.84     20.87 o 
  -6   7  20      146.14      184.60     20.90 o 
  -5   7  20       62.85      101.60     18.37 o 
  -4   7  20      299.40      295.97     20.78 o 
  -3   7  20       10.29       30.84     20.85 o 
  -2   7  20      189.93      225.63     21.43 o 
  -1   7  20       65.24       58.51     20.42 o 
   0   7  20      323.15      342.48     24.06 o 
   1   7  20       88.94       87.61     19.44 o 
  -5   8  20      118.30      133.44     22.14 o 
  -4   8  20       47.41       46.80     21.84 o 
  -3   8  20       25.92       47.91     21.79 o 
  -2   8  20       21.48       38.32     20.97 o 
 -11   1  21      126.07      141.00     18.13 o 
 -10   1  21      128.87      158.74     19.04 o 
  -9   1  21        1.27       14.16     18.79 o 
  -8   1  21      143.19      142.73     20.14 o 
  -7   1  21        2.87       26.56     20.26 o 
  -6   1  21        3.55        0.20     17.11 o 
  -5   1  21      117.42      122.98     18.58 o 
  -4   1  21        4.72       11.58     20.31 o 
  -3   1  21      108.09      105.17     19.43 o 
  -2   1  21       18.19       14.96     16.92 o 
  -1   1  21      551.61      537.10     18.54 o 
   0   1  21        0.26       -5.54     18.85 o 
   1   1  21        1.41       14.09     18.99 o 
   2   1  21       21.70       32.43     18.71 o 
   3   1  21       33.37       43.99     17.44 o 
   4   1  21       30.59       56.37     19.76 o 
 -10   2  21       71.86       86.05     19.57 o 
  -9   2  21      537.28      504.04     20.03 o 
  -8   2  21       12.31       18.42     21.16 o 
  -7   2  21      121.23      155.93     21.12 o 
  -6   2  21       63.79       68.70     19.05 o 
  -5   2  21        5.13       28.53     17.52 o 
  -4   2  21      632.64      636.55     22.13 o 
  -3   2  21        0.30       22.45     19.30 o 
  -2   2  21      290.68      315.82     18.00 o 
  -1   2  21      300.53      308.76     19.25 o 
   0   2  21      410.64      409.90     20.62 o 
   1   2  21       50.81       62.22     17.86 o 
   2   2  21      166.44      168.74     18.54 o 
   3   2  21       20.52       11.48     18.26 o 
   4   2  21       62.00       59.63     20.22 o 
 -10   3  21      434.24      448.53     21.88 o 
  -9   3  21        0.88       15.65     20.02 o 
  -8   3  21      897.83      862.04     21.76 o 
  -7   3  21       69.68       88.73     20.13 o 
  -6   3  21      104.00      115.11     17.95 o 
  -5   3  21      334.64      332.29     19.79 o 
  -4   3  21      249.74      276.76     19.57 o 
  -3   3  21       72.79       81.42     20.44 o 
  -2   3  21      256.06      297.51     19.16 o 
  -1   3  21      371.56      423.58     20.40 o 
   0   3  21      191.44      202.18     19.66 o 
   1   3  21      266.37      274.96     18.90 o 
   2   3  21       18.51       27.25     18.29 o 
   3   3  21      121.46      132.66     18.71 o 
  -9   4  21      379.94      361.23     21.63 o 
  -8   4  21        0.94        2.86     19.10 o 
  -7   4  21      278.85      330.81     19.96 o 
  -6   4  21       32.31       25.21     20.53 o 
  -5   4  21       25.26       24.92     19.45 o 
  -4   4  21       59.11       59.09     19.70 o 
  -3   4  21      359.26      379.49     19.39 o 
  -2   4  21      423.76      405.90     21.12 o 
  -1   4  21       57.59       71.51     18.49 o 
   0   4  21      165.88      191.75     19.87 o 
   1   4  21        7.28       22.72     20.45 o 
   2   4  21      305.03      296.73     19.87 o 
   3   4  21       29.80       15.92     21.35 o 
  -8   5  21      152.24      129.88     20.89 o 
  -7   5  21      114.86      123.13     18.51 o 
  -6   5  21       80.43       91.40     18.85 o 
  -5   5  21      243.16      254.98     20.77 o 
  -4   5  21       17.38       -2.97     18.71 o 
  -3   5  21      100.68      100.37     19.87 o 
  -2   5  21       31.62       34.86     19.83 o 
  -1   5  21        0.05       20.27     20.61 o 
   0   5  21        5.10       14.51     20.12 o 
   1   5  21        0.63        6.65     20.18 o 
   2   5  21       56.29       33.77     21.71 o 
  -7   6  21      155.50      136.42     20.46 o 
  -6   6  21        0.25       12.33     19.14 o 
  -5   6  21      105.10       95.90     20.56 o 
  -4   6  21      123.67      137.25     21.80 o 
  -3   6  21        0.28        9.67     20.18 o 
  -2   6  21       33.08       30.95     18.81 o 
  -1   6  21        1.64        6.47     21.88 o 
   0   6  21      219.12      197.01     20.38 o 
  -3   7  21       68.33       66.57     21.80 o 
  -9   0  22      314.18      321.75     31.02 o 
  -8   0  22      532.98      552.96     28.91 o 
  -7   0  22      529.94      511.65     30.73 o 
  -6   0  22       25.61       31.96     29.77 o 
  -5   0  22      166.49      169.28     27.33 o 
  -4   0  22       52.61       78.62     26.88 o 
  -3   0  22      137.22      133.52     26.96 o 
  -2   0  22      472.77      448.00     27.59 o 
  -1   0  22     1137.94     1075.28     31.01 o 
   0   0  22      594.00      567.46     28.21 o 
   1   0  22      132.09      142.35     26.79 o 
   2   0  22      557.26      525.64     27.63 o 
  -9   1  22      349.81      368.31     20.04 o 
  -8   1  22      505.23      515.84     20.99 o 
  -7   1  22      108.85      130.92     18.95 o 
  -6   1  22       16.89       33.74     18.49 o 
  -5   1  22       42.54       38.69     21.84 o 
  -4   1  22       32.92       56.41     19.75 o 
  -3   1  22      261.78      253.69     20.01 o 
  -2   1  22      858.34      797.35     20.63 o 
  -1   1  22      198.06      193.39     18.93 o 
   0   1  22      739.48      733.74     19.37 o 
   1   1  22      944.06      894.30     20.02 o 
   2   1  22        0.39        4.22     18.89 o 
  -9   2  22      128.80       91.15     19.52 o 
  -8   2  22        6.08       21.05     20.18 o 
  -7   2  22      115.30      133.50     20.12 o 
  -6   2  22        1.17       -9.85     18.39 o 
  -5   2  22        2.83       -4.84     19.51 o 
  -4   2  22        6.08       21.20     21.77 o 
  -3   2  22       61.87       72.59     18.79 o 
  -2   2  22      210.29      219.45     19.40 o 
  -1   2  22      759.05      756.46     21.30 o 
   0   2  22      426.59      429.06     20.93 o 
   1   2  22       78.59       92.16     19.09 o 
   2   2  22      302.16      284.32     19.37 o 
  -8   3  22       21.94       35.34     20.32 o 
  -7   3  22       92.54       92.05     18.52 o 
  -6   3  22        2.43       25.40     18.08 o 
  -5   3  22       30.93       22.09     20.23 o 
  -4   3  22       33.57       40.95     20.23 o 
  -3   3  22        5.18       18.00     20.52 o 
  -2   3  22      113.16      155.45     20.15 o 
  -1   3  22       16.08       31.33     19.30 o 
   0   3  22      244.00      235.61     21.01 o 
   1   3  22       49.22       56.96     19.46 o 
  -7   4  22        5.34       27.60     20.50 o 
  -6   4  22      143.54      121.00     22.12 o 
  -5   4  22        2.61        9.08     19.47 o 
  -4   4  22      197.25      192.48     20.16 o 
  -3   4  22       37.99       58.00     20.69 o 
  -2   4  22      135.69      168.34     20.92 o 
  -1   4  22       39.56       39.82     19.59 o 
   0   4  22       15.92       21.02     20.51 o 
  -6   5  22        1.76        0.22     20.54 o 
  -5   5  22       73.05       78.62     20.45 o 
  -4   5  22       37.23       45.48     19.94 o 
  -3   5  22      304.46      296.03     20.24 o 
  -2   5  22       25.18       27.77     22.43 o 
  -1   5  22      244.99      213.57     21.96 o 
  -7   1  23       72.40       76.05     19.97 o 
  -6   1  23      107.05      102.76     21.94 o 
  -5   1  23       61.24       44.60     20.05 o 
  -4   1  23        8.16       38.47     22.90 o 
  -3   1  23        2.72       17.97     20.83 o 
  -2   1  23       94.68       89.85     20.05 o 
  -1   1  23        0.62       10.39     20.16 o 
  -6   2  23      346.04      343.83     21.51 o 
  -5   2  23       33.00       22.39     20.08 o 
  -4   2  23       33.12       30.93     21.33 o 
  -3   2  23      107.15      145.25     19.78 o 
  -2   2  23       69.57       51.58     19.78 o 
  -1   2  23      306.23      296.34     20.52 o 
  -5   3  23      175.16      189.61     20.05 o 
  -4   3  23      173.11      146.34     23.40 o 
  -3   3  23       35.93       31.85     20.74 o 
  -2   3  23      227.95      225.61     20.41 o 
                                                 
